# Supplementary material for: tert-Butyl (2S)-2-{3-[(R)-bis­(tert-but­oxy­carbon­yl)amino]-2-oxopiperidin-1-yl}-3-methyl­butano­ate
Source: Acta Crystallogr Sect E Struct Rep Online. 2011 Oct 29;67(Pt 11):o3057. doi: 10.1107/S1600536811043212 (PMC3247449; doi:10.1107/S1600536811043212)
Supplement: Supplementary file 1 [file e-67-o3057-sup1.cif]

##############################################################################
#                                                                            #
# This CIF contains the data in a paper accepted for publication in          #
# Acta Crystallographica Section E. It conforms to the requirements of       #
# Notes for Authors for Acta Crystallographica Section E, and has been       #
# peer reviewed under the auspices of the IUCr Commission on Journals.       #
#                                                                            #
# Full details of the Crystallographic Information File format               #
# are given in the paper "The Crystallographic Information File (CIF):       #
# a New Standard Archive File for Crystallography" by S. R. Hall, F. H.      #
# Allen and I. D. Brown [Acta Cryst. (1991), A47, 655-685].                  #
#                                                                            #
# The current version of the core CIF dictionary is obtainable from          #
# ftp://ftp.iucr.org/pub/cif_core.dic.                                       #
#                                                                            #
# Software is freely available for graphical display of the structure(s)     #
# in this CIF. For information consult the CIF software page                 #
# http://www.iucr.org/resources/cif/software.                                #
#                                                                            #
# This file may be used for bona fide research purposes within the           #
# scientific community so long as proper attribution is given to the journal # 
# article from which it was obtained.                                        #
#                                                                            #
##############################################################################
data_global
_audit_creation_method     'WinGX routine CIF_UPDATE'
_audit_conform_dict_name     cif_core.dic
_audit_conform_dict_version     2.3
_journal_date_recd_electronic     2011-10-13
_journal_date_accepted     2011-10-18
_journal_name_full     'Acta Crystallographica, Section E'
_journal_year     2011
_journal_volume     67
_journal_issue     11
_journal_page_first     o3057
_journal_page_last     o3057
_journal_paper_category     QO
_journal_coeditor_code     PV2462
_publ_contact_author_name     'Fronczek, Frank R.'
_publ_contact_author_address
;
Department of Chemistry
Louisiana State University
Baton Rouge
LA 70803-1804
USA
;
_publ_contact_author_email     ffroncz@lsu.edu
_publ_contact_author_fax     '225-578-3458'
_publ_contact_author_phone     '225-578-8270'
_publ_section_title
;\
<i>tert</i>-Butyl
(2<i>S</i>)-2-{3-[(<i>R</i>)-bis(<i>tert</i>-butoxycarbonyl)amino]-2-\
oxopiperidin-1-yl}-3-methylbutanoate
;
_publ_section_title_footnote
;
 CAS Registry Number 500222-63-9.
;
loop_
    _publ_author_name
    _publ_author_address
    'Kangas, Michael J.'
;
Department of Chemistry
Louisiana State University
Baton Rouge
LA 70803-1804
USA
;
    'Fronczek, Frank R.'
;
Department of Chemistry
Louisiana State University
Baton Rouge
LA 70803-1804
USA
;
    'Watkins, Steven F.'
;
Department of Chemistry
Louisiana State University
Baton Rouge
LA 70803-1804
USA
;
data_I
_audit_creation_method     'WinGX routine CIF_UPDATE'
_chemical_name_systematic
;
<i>tert</i>-Butyl (2<i>S</i>)-2-{3-[(<i>R</i>)-bis(<i>tert</i>-
butoxycarbonyl)amino]-2-oxopiperidin-1-yl}-3-methylbutanoate
;
_chemical_formula_moiety     'C24 H42 N2 O7'
_chemical_formula_sum     'C24 H42 N2 O7'
_chemical_formula_iupac     'C24 H42 N2 O7'
_chemical_formula_weight     470.6
_symmetry_cell_setting     monoclinic
_symmetry_space_group_name_H-M     'C 2'
_symmetry_space_group_name_Hall     'C 2y'
loop_
    _symmetry_equiv_pos_as_xyz
    'x, y, z'
    '-x, y, -z'
    'x+1/2, y+1/2, z'
    '-x+1/2, y+1/2, -z'
_cell_length_a     27.282(3)
_cell_length_b     9.4315(10)
_cell_length_c     11.5884(10)
_cell_angle_alpha     90
_cell_angle_beta     110.7290(10)
_cell_angle_gamma     90
_cell_volume     2788.7(5)
_cell_formula_units_Z     4
_cell_measurement_reflns_used     8306
_cell_measurement_theta_min     3.46
_cell_measurement_theta_max     67.83
_cell_measurement_temperature     86.0(5)
_cell_measurement_pressure     101.3
_exptl_crystal_description     fragment
_exptl_crystal_colour     colourless
_exptl_crystal_size_max     0.35
_exptl_crystal_size_mid     0.25
_exptl_crystal_size_min     0.20
_exptl_crystal_density_diffrn     1.121
_exptl_crystal_density_method     'not measured'
_exptl_crystal_F_000     1024
_exptl_absorpt_coefficient_mu     0.668
_exptl_absorpt_correction_type     multi-scan
_exptl_absorpt_process_details     '(SADABS; Sheldrick, 2004)'
_exptl_absorpt_correction_T_min     0.7998
_exptl_absorpt_correction_T_max     0.8779
_diffrn_ambient_temperature     86.0(5)
_diffrn_radiation_type     CuK\a
_diffrn_radiation_wavelength     1.54178
_diffrn_radiation_source     'fine-focus sealed tube'
_diffrn_radiation_monochromator     graphite
_diffrn_measurement_device_type     'Bruker Kappa APEXII CCD'
_diffrn_measurement_method     '\f and \w scans'
_diffrn_detector_area_resol_mean     ?
_diffrn_reflns_number     10823
_diffrn_reflns_av_R_equivalents     0.0226
_diffrn_reflns_theta_min     3.46
_diffrn_reflns_theta_max     68.24
_diffrn_reflns_theta_full     67.0
_diffrn_measured_fraction_theta_max     0.98
_diffrn_measured_fraction_theta_full     0.991
_diffrn_reflns_limit_h_min     -32
_diffrn_reflns_limit_h_max     32
_diffrn_reflns_limit_k_min     -10
_diffrn_reflns_limit_k_max     11
_diffrn_reflns_limit_l_min     -13
_diffrn_reflns_limit_l_max     13
_reflns_number_total     4844
_reflns_number_gt     4782
_reflns_threshold_expression     I>2\s(I)
_refine_ls_structure_factor_coef     Fsqd
_refine_ls_matrix_type     full
_refine_ls_R_factor_all     0.0265
_refine_ls_R_factor_gt     0.0262
_refine_ls_wR_factor_gt     0.0704
_refine_ls_wR_factor_ref     0.0707
_refine_ls_goodness_of_fit_ref     1.011
_refine_ls_restrained_S_all     1.01
_refine_ls_number_reflns     4844
_refine_ls_number_parameters     310
_refine_ls_number_restraints     1
_refine_ls_number_constraints     0
_refine_ls_hydrogen_treatment     constr
_refine_ls_weighting_scheme     calc
_refine_ls_weighting_details
         'calc w=1/[\s^2^(Fo^2^)+(0.0441P)^2^+0.6036P] where P=(Fo^2^+2Fc^2^)/3'
_atom_sites_solution_hydrogens     geom
_atom_sites_solution_primary     direct
_atom_sites_solution_secondary     difmap
_refine_ls_shift/su_max     0.001
_refine_ls_shift/su_mean     0.000
_refine_diff_density_max     0.19
_refine_diff_density_min     -0.121
_refine_ls_extinction_method     'SHELXS97 (Sheldrick, 2008)'
_refine_ls_extinction_coef     0.00066(8)
_refine_ls_extinction_expression
                                    Fc^*^=kFc[1+0.001xFc^2^\l^3^/sin(2\q)]^-1/4^
_refine_ls_abs_structure_details     'Flack (1983), 2174 Friedel pairs'
_refine_ls_abs_structure_Flack     -0.02(10)
loop_
    _atom_type_symbol
    _atom_type_description
    _atom_type_scat_dispersion_real
    _atom_type_scat_dispersion_imag
    _atom_type_scat_source
    C C 0.0181 0.0091 'International Tables Vol C Tables 4.2.6.8 and 6.1.1.4'
    H H 0 0 'International Tables Vol C Tables 4.2.6.8 and 6.1.1.4'
    N N 0.0311 0.018 'International Tables Vol C Tables 4.2.6.8 and 6.1.1.4'
    O O 0.0492 0.0322 'International Tables Vol C Tables 4.2.6.8 and 6.1.1.4'
_computing_data_collection     'APEX2 (Bruker, 2006)'
_computing_cell_refinement     'APEX2 (Bruker, 2006)'
_computing_data_reduction     'APEX2 (Bruker, 2006)'
_computing_structure_solution     'SHELXS97 (Sheldrick, 2008)'
_computing_structure_refinement     'SHELXL97 (Sheldrick, 2008)'
_computing_molecular_graphics     'ORTEP-3 for Windows (Farrugia, 1997)'
_computing_publication_material     'WinGX (Farrugia, 1999)'
loop_
    _atom_site_type_symbol
    _atom_site_label
    _atom_site_fract_x
    _atom_site_fract_y
    _atom_site_fract_z
    _atom_site_U_iso_or_equiv
    _atom_site_adp_type
    _atom_site_calc_flag
    _atom_site_refinement_flags
    _atom_site_occupancy
    _atom_site_disorder_assembly
    _atom_site_disorder_group
    C C1 0.29466(4) 0.36747(13) 0.72598(11) 0.0195(2) Uani d . 1 . .
    C C2 0.24099(4) 0.41656(13) 0.63587(11) 0.0194(2) Uani d . 1 . .
    H H2 0.2438 0.5214 0.6267 0.023 Uiso calc R 1 . .
    C C3 0.22473(5) 0.35489(14) 0.50640(11) 0.0224(3) Uani d . 1 . .
    H H3A 0.194 0.4069 0.4504 0.027 Uiso calc R 1 . .
    H H3B 0.2149 0.254 0.5075 0.027 Uiso calc R 1 . .
    C C4 0.27044(5) 0.36775(14) 0.46077(11) 0.0225(3) Uani d . 1 . .
    H H4A 0.26 0.3321 0.3751 0.027 Uiso calc R 1 . .
    H H4B 0.2809 0.4684 0.4616 0.027 Uiso calc R 1 . .
    C C5 0.31600(5) 0.28143(14) 0.54486(11) 0.0221(3) Uani d . 1 . .
    H H5A 0.307 0.1794 0.5335 0.026 Uiso calc R 1 . .
    H H5B 0.3471 0.2973 0.5212 0.026 Uiso calc R 1 . .
    C C6 0.20105(4) 0.26219(13) 0.74681(11) 0.0191(2) Uani d . 1 . .
    C C7 0.18475(5) 0.14657(13) 0.91793(11) 0.0236(3) Uani d . 1 . .
    C C8 0.24179(5) 0.11115(18) 0.98719(13) 0.0343(3) Uani d . 1 . .
    H H8A 0.258 0.0784 0.9288 0.051 Uiso calc R 1 . .
    H H8B 0.2442 0.0363 1.0476 0.051 Uiso calc R 1 . .
    H H8C 0.2601 0.1959 1.03 0.051 Uiso calc R 1 . .
    C C9 0.15900(7) 0.20383(18) 1.00423(15) 0.0412(4) Uani d . 1 . .
    H H9A 0.1789 0.2857 1.049 0.062 Uiso calc R 1 . .
    H H9B 0.1584 0.1299 1.0632 0.062 Uiso calc R 1 . .
    H H9C 0.123 0.233 0.9564 0.062 Uiso calc R 1 . .
    C C10 0.15454(6) 0.02203(16) 0.84575(14) 0.0359(3) Uani d . 1 . .
    H H10A 0.1191 0.0526 0.795 0.054 Uiso calc R 1 . .
    H H10B 0.1524 -0.0522 0.9029 0.054 Uiso calc R 1 . .
    H H10C 0.1725 -0.0153 0.7923 0.054 Uiso calc R 1 . .
    C C11 0.16978(5) 0.51181(13) 0.69474(10) 0.0183(2) Uani d . 1 . .
    C C12 0.08595(4) 0.57415(14) 0.71249(11) 0.0208(2) Uani d . 1 . .
    C C13 0.10986(6) 0.63856(16) 0.83951(13) 0.0310(3) Uani d . 1 . .
    H H13A 0.1201 0.5629 0.9014 0.046 Uiso calc R 1 . .
    H H13B 0.0841 0.7004 0.8556 0.046 Uiso calc R 1 . .
    H H13C 0.1408 0.6942 0.8439 0.046 Uiso calc R 1 . .
    C C14 0.03931(5) 0.48195(15) 0.70301(14) 0.0295(3) Uani d . 1 . .
    H H14A 0.0269 0.4342 0.6227 0.044 Uiso calc R 1 . .
    H H14B 0.0112 0.5411 0.7112 0.044 Uiso calc R 1 . .
    H H14C 0.0497 0.4109 0.769 0.044 Uiso calc R 1 . .
    C C15 0.07098(5) 0.68538(16) 0.61068(13) 0.0294(3) Uani d . 1 . .
    H H15A 0.1005 0.7501 0.6232 0.044 Uiso calc R 1 . .
    H H15B 0.0406 0.7391 0.6129 0.044 Uiso calc R 1 . .
    H H15C 0.0622 0.6385 0.5304 0.044 Uiso calc R 1 . .
    C C16 0.38183(5) 0.27894(15) 0.75821(11) 0.0241(3) Uani d . 1 . .
    H H16 0.3863 0.3166 0.842 0.029 Uiso calc R 1 . .
    C C17 0.39093(5) 0.11852(15) 0.77060(11) 0.0243(3) Uani d . 1 . .
    H H17 0.3935 0.0812 0.6922 0.029 Uiso calc R 1 . .
    C C18 0.44260(5) 0.08832(18) 0.87695(12) 0.0339(3) Uani d . 1 . .
    H H18A 0.4404 0.1243 0.9543 0.051 Uiso calc R 1 . .
    H H18B 0.4715 0.1355 0.8606 0.051 Uiso calc R 1 . .
    H H18C 0.4489 -0.0142 0.8838 0.051 Uiso calc R 1 . .
    C C19 0.34592(5) 0.04375(15) 0.79477(12) 0.0273(3) Uani d . 1 . .
    H H19A 0.3531 -0.0582 0.8044 0.041 Uiso calc R 1 . .
    H H19B 0.3132 0.06 0.7251 0.041 Uiso calc R 1 . .
    H H19C 0.3425 0.0815 0.8704 0.041 Uiso calc R 1 . .
    C C20 0.42136(5) 0.35571(15) 0.71361(13) 0.0266(3) Uani d . 1 . .
    C C21 0.44367(6) 0.59566(17) 0.66729(18) 0.0416(4) Uani d . 1 . .
    C C22 0.42311(7) 0.73765(19) 0.6920(3) 0.0610(6) Uani d . 1 . .
    H H22A 0.3851 0.7418 0.6487 0.091 Uiso calc R 1 . .
    H H22B 0.4399 0.8141 0.6623 0.091 Uiso calc R 1 . .
    H H22C 0.431 0.7487 0.7808 0.091 Uiso calc R 1 . .
    C C23 0.42947(9) 0.5699(2) 0.5302(2) 0.0585(5) Uani d . 1 . .
    H H23A 0.4446 0.4798 0.5173 0.088 Uiso calc R 1 . .
    H H23B 0.4433 0.6473 0.4942 0.088 Uiso calc R 1 . .
    H H23C 0.3913 0.5662 0.4905 0.088 Uiso calc R 1 . .
    C C24 0.50190(6) 0.5826(2) 0.7382(2) 0.0567(5) Uani d . 1 . .
    H H24A 0.5086 0.5904 0.8268 0.085 Uiso calc R 1 . .
    H H24B 0.5205 0.6586 0.713 0.085 Uiso calc R 1 . .
    H H24C 0.5143 0.4904 0.7207 0.085 Uiso calc R 1 . .
    N N1 0.32921(4) 0.31854(11) 0.67548(9) 0.0202(2) Uani d . 1 . .
    N N2 0.20095(4) 0.39526(11) 0.69179(9) 0.0193(2) Uani d . 1 . .
    O O1 0.30559(3) 0.38315(10) 0.83680(8) 0.0241(2) Uani d . 1 . .
    O O2 0.21970(3) 0.15970(9) 0.71609(8) 0.02276(19) Uani d . 1 . .
    O O3 0.18130(4) 0.27044(9) 0.83558(8) 0.02354(19) Uani d . 1 . .
    O O4 0.18374(3) 0.63235(9) 0.69062(8) 0.02172(18) Uani d . 1 . .
    O O5 0.12315(3) 0.46991(9) 0.69416(8) 0.02019(18) Uani d . 1 . .
    O O6 0.45332(4) 0.29793(11) 0.68025(10) 0.0334(2) Uani d . 1 . .
    O O7 0.41427(4) 0.49542(10) 0.71647(10) 0.0339(2) Uani d . 1 . .
loop_
    _atom_site_aniso_label
    _atom_site_aniso_U_11
    _atom_site_aniso_U_22
    _atom_site_aniso_U_33
    _atom_site_aniso_U_12
    _atom_site_aniso_U_13
    _atom_site_aniso_U_23
    C1 0.0190(5) 0.0172(6) 0.0226(6) -0.0022(5) 0.0079(5) -0.0031(5)
    C2 0.0191(5) 0.0204(6) 0.0220(6) 0.0017(5) 0.0114(5) 0.0025(5)
    C3 0.0210(6) 0.0251(6) 0.0202(6) 0.0024(5) 0.0062(5) 0.0028(5)
    C4 0.0256(6) 0.0246(6) 0.0189(6) 0.0019(5) 0.0099(5) 0.0014(5)
    C5 0.0238(6) 0.0250(6) 0.0201(6) 0.0014(5) 0.0112(5) -0.0030(5)
    C6 0.0170(5) 0.0195(6) 0.0201(6) 0.0002(4) 0.0059(4) 0.0016(5)
    C7 0.0273(6) 0.0211(6) 0.0252(6) 0.0021(5) 0.0130(5) 0.0082(5)
    C8 0.0304(7) 0.0421(8) 0.0278(7) 0.0013(6) 0.0072(6) 0.0126(6)
    C9 0.0626(10) 0.0347(8) 0.0419(8) 0.0146(7) 0.0380(8) 0.0147(7)
    C10 0.0350(7) 0.0340(8) 0.0393(8) -0.0104(6) 0.0140(6) 0.0054(6)
    C11 0.0189(5) 0.0210(6) 0.0154(5) 0.0016(5) 0.0066(4) 0.0016(4)
    C12 0.0190(6) 0.0217(6) 0.0242(6) 0.0050(5) 0.0107(5) 0.0023(5)
    C13 0.0322(7) 0.0346(7) 0.0312(7) 0.0003(6) 0.0175(6) -0.0046(6)
    C14 0.0232(6) 0.0280(7) 0.0417(8) 0.0010(6) 0.0171(5) 0.0017(6)
    C15 0.0244(6) 0.0317(7) 0.0348(7) 0.0088(6) 0.0139(5) 0.0106(6)
    C16 0.0176(6) 0.0314(7) 0.0226(6) 0.0003(5) 0.0064(5) -0.0077(5)
    C17 0.0219(6) 0.0315(7) 0.0194(6) 0.0051(5) 0.0071(5) -0.0030(5)
    C18 0.0242(6) 0.0494(9) 0.0255(7) 0.0091(6) 0.0055(5) -0.0005(6)
    C19 0.0268(6) 0.0316(7) 0.0237(6) 0.0050(5) 0.0093(5) 0.0027(5)
    C20 0.0177(6) 0.0295(7) 0.0300(6) -0.0012(5) 0.0055(5) -0.0103(5)
    C21 0.0267(7) 0.0263(8) 0.0749(11) -0.0062(6) 0.0220(7) -0.0076(7)
    C22 0.0371(9) 0.0299(9) 0.1201(19) -0.0021(7) 0.0331(11) -0.0089(10)
    C23 0.0633(11) 0.0450(10) 0.0737(13) -0.0162(9) 0.0321(10) 0.0036(10)
    C24 0.0276(8) 0.0362(9) 0.1048(16) -0.0080(7) 0.0215(9) -0.0115(10)
    N1 0.0176(5) 0.0245(5) 0.0188(5) 0.0002(4) 0.0067(4) -0.0046(4)
    N2 0.0185(5) 0.0181(5) 0.0239(5) 0.0023(4) 0.0109(4) 0.0029(4)
    O1 0.0227(4) 0.0302(5) 0.0204(4) 0.0020(4) 0.0088(3) -0.0057(4)
    O2 0.0266(4) 0.0188(4) 0.0252(4) 0.0030(3) 0.0122(3) 0.0011(3)
    O3 0.0299(4) 0.0195(4) 0.0266(4) 0.0046(4) 0.0167(4) 0.0051(4)
    O4 0.0231(4) 0.0181(4) 0.0272(4) 0.0004(3) 0.0129(3) 0.0020(3)
    O5 0.0181(4) 0.0183(4) 0.0266(4) 0.0021(3) 0.0110(3) 0.0010(3)
    O6 0.0260(5) 0.0315(5) 0.0491(6) -0.0011(4) 0.0210(4) -0.0096(4)
    O7 0.0236(5) 0.0268(5) 0.0550(6) -0.0036(4) 0.0184(4) -0.0112(5)
_geom_special_details
;
All e.s.d.'s (except the e.s.d. in the dihedral angle between two l.s. planes)
are estimated using the full covariance matrix. The cell e.s.d.'s are taken
into account individually in the estimation of e.s.d.'s in distances, angles
and torsion angles; correlations between e.s.d.'s in cell parameters are only
used when they are defined by crystal symmetry. An approximate (isotropic)
treatment of cell e.s.d.'s is used for estimating e.s.d.'s involving l.s.
planes.
;
loop_
    _geom_bond_atom_site_label_1
    _geom_bond_atom_site_label_2
    _geom_bond_site_symmetry_2
    _geom_bond_distance
    _geom_bond_publ_flag
    C1 O1 . 1.2202(15) ?
    C1 N1 . 1.3545(16) ?
    C1 C2 . 1.5382(15) ?
    C2 N2 . 1.4679(15) ?
    C2 C3 . 1.5215(17) ?
    C2 H2 . 1 ?
    C3 C4 . 1.5220(16) ?
    C3 H3A . 0.99 ?
    C3 H3B . 0.99 ?
    C4 C5 . 1.5165(17) ?
    C4 H4A . 0.99 ?
    C4 H4B . 0.99 ?
    C5 N1 . 1.4688(15) ?
    C5 H5A . 0.99 ?
    C5 H5B . 0.99 ?
    C6 O2 . 1.2035(15) ?
    C6 O3 . 1.3217(15) ?
    C6 N2 . 1.4074(16) ?
    C7 O3 . 1.4902(14) ?
    C7 C10 . 1.507(2) ?
    C7 C9 . 1.5107(19) ?
    C7 C8 . 1.5145(18) ?
    C8 H8A . 0.98 ?
    C8 H8B . 0.98 ?
    C8 H8C . 0.98 ?
    C9 H9A . 0.98 ?
    C9 H9B . 0.98 ?
    C9 H9C . 0.98 ?
    C10 H10A . 0.98 ?
    C10 H10B . 0.98 ?
    C10 H10C . 0.98 ?
    C11 O4 . 1.2052(15) ?
    C11 O5 . 1.3298(15) ?
    C11 N2 . 1.3976(16) ?
    C12 O5 . 1.4813(14) ?
    C12 C13 . 1.5105(18) ?
    C12 C14 . 1.5127(17) ?
    C12 C15 . 1.5224(17) ?
    C13 H13A . 0.98 ?
    C13 H13B . 0.98 ?
    C13 H13C . 0.98 ?
    C14 H14A . 0.98 ?
    C14 H14B . 0.98 ?
    C14 H14C . 0.98 ?
    C15 H15A . 0.98 ?
    C15 H15B . 0.98 ?
    C15 H15C . 0.98 ?
    C16 N1 . 1.4646(15) ?
    C16 C17 . 1.5317(19) ?
    C16 C20 . 1.5327(19) ?
    C16 H16 . 1 ?
    C17 C19 . 1.5254(18) ?
    C17 C18 . 1.5353(17) ?
    C17 H17 . 1 ?
    C18 H18A . 0.98 ?
    C18 H18B . 0.98 ?
    C18 H18C . 0.98 ?
    C19 H19A . 0.98 ?
    C19 H19B . 0.98 ?
    C19 H19C . 0.98 ?
    C20 O6 . 1.2021(17) ?
    C20 O7 . 1.3339(18) ?
    C21 O7 . 1.4785(19) ?
    C21 C24 . 1.513(2) ?
    C21 C23 . 1.515(3) ?
    C21 C22 . 1.518(2) ?
    C22 H22A . 0.98 ?
    C22 H22B . 0.98 ?
    C22 H22C . 0.98 ?
    C23 H23A . 0.98 ?
    C23 H23B . 0.98 ?
    C23 H23C . 0.98 ?
    C24 H24A . 0.98 ?
    C24 H24B . 0.98 ?
    C24 H24C . 0.98 ?
loop_
    _geom_angle_atom_site_label_1
    _geom_angle_atom_site_label_2
    _geom_angle_atom_site_label_3
    _geom_angle_site_symmetry_1
    _geom_angle_site_symmetry_3
    _geom_angle
    _geom_angle_publ_flag
    O1 C1 N1 . . 123.21(11) ?
    O1 C1 C2 . . 119.83(11) ?
    N1 C1 C2 . . 116.74(10) ?
    N2 C2 C3 . . 112.35(10) ?
    N2 C2 C1 . . 109.72(9) ?
    C3 C2 C1 . . 115.44(10) ?
    N2 C2 H2 . . 106.2 ?
    C3 C2 H2 . . 106.2 ?
    C1 C2 H2 . . 106.2 ?
    C2 C3 C4 . . 108.87(10) ?
    C2 C3 H3A . . 109.9 ?
    C4 C3 H3A . . 109.9 ?
    C2 C3 H3B . . 109.9 ?
    C4 C3 H3B . . 109.9 ?
    H3A C3 H3B . . 108.3 ?
    C5 C4 C3 . . 108.66(10) ?
    C5 C4 H4A . . 110 ?
    C3 C4 H4A . . 110 ?
    C5 C4 H4B . . 110 ?
    C3 C4 H4B . . 110 ?
    H4A C4 H4B . . 108.3 ?
    N1 C5 C4 . . 112.37(10) ?
    N1 C5 H5A . . 109.1 ?
    C4 C5 H5A . . 109.1 ?
    N1 C5 H5B . . 109.1 ?
    C4 C5 H5B . . 109.1 ?
    H5A C5 H5B . . 107.9 ?
    O2 C6 O3 . . 127.53(11) ?
    O2 C6 N2 . . 121.03(11) ?
    O3 C6 N2 . . 111.35(10) ?
    O3 C7 C10 . . 110.94(10) ?
    O3 C7 C9 . . 101.83(10) ?
    C10 C7 C9 . . 110.80(12) ?
    O3 C7 C8 . . 109.41(10) ?
    C10 C7 C8 . . 112.32(12) ?
    C9 C7 C8 . . 111.06(12) ?
    C7 C8 H8A . . 109.5 ?
    C7 C8 H8B . . 109.5 ?
    H8A C8 H8B . . 109.5 ?
    C7 C8 H8C . . 109.5 ?
    H8A C8 H8C . . 109.5 ?
    H8B C8 H8C . . 109.5 ?
    C7 C9 H9A . . 109.5 ?
    C7 C9 H9B . . 109.5 ?
    H9A C9 H9B . . 109.5 ?
    C7 C9 H9C . . 109.5 ?
    H9A C9 H9C . . 109.5 ?
    H9B C9 H9C . . 109.5 ?
    C7 C10 H10A . . 109.5 ?
    C7 C10 H10B . . 109.5 ?
    H10A C10 H10B . . 109.5 ?
    C7 C10 H10C . . 109.5 ?
    H10A C10 H10C . . 109.5 ?
    H10B C10 H10C . . 109.5 ?
    O4 C11 O5 . . 126.53(11) ?
    O4 C11 N2 . . 122.50(11) ?
    O5 C11 N2 . . 110.82(10) ?
    O5 C12 C13 . . 108.98(10) ?
    O5 C12 C14 . . 102.08(10) ?
    C13 C12 C14 . . 111.34(11) ?
    O5 C12 C15 . . 110.83(10) ?
    C13 C12 C15 . . 112.52(12) ?
    C14 C12 C15 . . 110.60(11) ?
    C12 C13 H13A . . 109.5 ?
    C12 C13 H13B . . 109.5 ?
    H13A C13 H13B . . 109.5 ?
    C12 C13 H13C . . 109.5 ?
    H13A C13 H13C . . 109.5 ?
    H13B C13 H13C . . 109.5 ?
    C12 C14 H14A . . 109.5 ?
    C12 C14 H14B . . 109.5 ?
    H14A C14 H14B . . 109.5 ?
    C12 C14 H14C . . 109.5 ?
    H14A C14 H14C . . 109.5 ?
    H14B C14 H14C . . 109.5 ?
    C12 C15 H15A . . 109.5 ?
    C12 C15 H15B . . 109.5 ?
    H15A C15 H15B . . 109.5 ?
    C12 C15 H15C . . 109.5 ?
    H15A C15 H15C . . 109.5 ?
    H15B C15 H15C . . 109.5 ?
    N1 C16 C17 . . 113.71(10) ?
    N1 C16 C20 . . 107.61(11) ?
    C17 C16 C20 . . 112.84(10) ?
    N1 C16 H16 . . 107.5 ?
    C17 C16 H16 . . 107.5 ?
    C20 C16 H16 . . 107.5 ?
    C19 C17 C16 . . 111.07(10) ?
    C19 C17 C18 . . 109.69(11) ?
    C16 C17 C18 . . 109.32(11) ?
    C19 C17 H17 . . 108.9 ?
    C16 C17 H17 . . 108.9 ?
    C18 C17 H17 . . 108.9 ?
    C17 C18 H18A . . 109.5 ?
    C17 C18 H18B . . 109.5 ?
    H18A C18 H18B . . 109.5 ?
    C17 C18 H18C . . 109.5 ?
    H18A C18 H18C . . 109.5 ?
    H18B C18 H18C . . 109.5 ?
    C17 C19 H19A . . 109.5 ?
    C17 C19 H19B . . 109.5 ?
    H19A C19 H19B . . 109.5 ?
    C17 C19 H19C . . 109.5 ?
    H19A C19 H19C . . 109.5 ?
    H19B C19 H19C . . 109.5 ?
    O6 C20 O7 . . 125.73(14) ?
    O6 C20 C16 . . 124.84(13) ?
    O7 C20 C16 . . 109.43(11) ?
    O7 C21 C24 . . 110.31(15) ?
    O7 C21 C23 . . 109.23(13) ?
    C24 C21 C23 . . 112.71(16) ?
    O7 C21 C22 . . 101.79(13) ?
    C24 C21 C22 . . 110.88(14) ?
    C23 C21 C22 . . 111.37(18) ?
    C21 C22 H22A . . 109.5 ?
    C21 C22 H22B . . 109.5 ?
    H22A C22 H22B . . 109.5 ?
    C21 C22 H22C . . 109.5 ?
    H22A C22 H22C . . 109.5 ?
    H22B C22 H22C . . 109.5 ?
    C21 C23 H23A . . 109.5 ?
    C21 C23 H23B . . 109.5 ?
    H23A C23 H23B . . 109.5 ?
    C21 C23 H23C . . 109.5 ?
    H23A C23 H23C . . 109.5 ?
    H23B C23 H23C . . 109.5 ?
    C21 C24 H24A . . 109.5 ?
    C21 C24 H24B . . 109.5 ?
    H24A C24 H24B . . 109.5 ?
    C21 C24 H24C . . 109.5 ?
    H24A C24 H24C . . 109.5 ?
    H24B C24 H24C . . 109.5 ?
    C1 N1 C16 . . 118.35(10) ?
    C1 N1 C5 . . 124.89(10) ?
    C16 N1 C5 . . 116.10(10) ?
    C11 N2 C6 . . 126.44(10) ?
    C11 N2 C2 . . 117.23(10) ?
    C6 N2 C2 . . 116.08(10) ?
    C6 O3 C7 . . 120.10(10) ?
    C11 O5 C12 . . 120.31(9) ?
    C20 O7 C21 . . 121.25(11) ?
loop_
    _geom_torsion_atom_site_label_1
    _geom_torsion_atom_site_label_2
    _geom_torsion_atom_site_label_3
    _geom_torsion_atom_site_label_4
    _geom_torsion_site_symmetry_1
    _geom_torsion_site_symmetry_2
    _geom_torsion_site_symmetry_3
    _geom_torsion_site_symmetry_4
    _geom_torsion
    _geom_torsion_publ_flag
    O1 C1 C2 N2 . . . . -34.52(15) ?
    N1 C1 C2 N2 . . . . 150.65(10) ?
    O1 C1 C2 C3 . . . . -162.67(11) ?
    N1 C1 C2 C3 . . . . 22.50(16) ?
    N2 C2 C3 C4 . . . . -174.17(10) ?
    C1 C2 C3 C4 . . . . -47.33(14) ?
    C2 C3 C4 C5 . . . . 62.18(13) ?
    C3 C4 C5 N1 . . . . -52.90(14) ?
    N1 C16 C17 C19 . . . . -47.91(14) ?
    C20 C16 C17 C19 . . . . -170.83(10) ?
    N1 C16 C17 C18 . . . . -169.09(10) ?
    C20 C16 C17 C18 . . . . 67.99(14) ?
    N1 C16 C20 O6 . . . . -119.62(14) ?
    C17 C16 C20 O6 . . . . 6.64(18) ?
    N1 C16 C20 O7 . . . . 59.70(13) ?
    C17 C16 C20 O7 . . . . -174.04(10) ?
    O1 C1 N1 C16 . . . . 1.70(18) ?
    C2 C1 N1 C16 . . . . 176.34(11) ?
    O1 C1 N1 C5 . . . . 172.01(12) ?
    C2 C1 N1 C5 . . . . -13.36(18) ?
    C17 C16 N1 C1 . . . . 105.82(13) ?
    C20 C16 N1 C1 . . . . -128.44(12) ?
    C17 C16 N1 C5 . . . . -65.34(14) ?
    C20 C16 N1 C5 . . . . 60.40(14) ?
    C4 C5 N1 C1 . . . . 29.46(17) ?
    C4 C5 N1 C16 . . . . -160.04(11) ?
    O4 C11 N2 C6 . . . . 150.41(12) ?
    O5 C11 N2 C6 . . . . -33.73(15) ?
    O4 C11 N2 C2 . . . . -23.56(16) ?
    O5 C11 N2 C2 . . . . 152.30(10) ?
    O2 C6 N2 C11 . . . . 162.50(11) ?
    O3 C6 N2 C11 . . . . -20.70(16) ?
    O2 C6 N2 C2 . . . . -23.47(16) ?
    O3 C6 N2 C2 . . . . 153.33(10) ?
    C3 C2 N2 C11 . . . . -102.88(12) ?
    C1 C2 N2 C11 . . . . 127.27(11) ?
    C3 C2 N2 C6 . . . . 82.52(13) ?
    C1 C2 N2 C6 . . . . -47.33(14) ?
    O2 C6 O3 C7 . . . . 5.36(18) ?
    N2 C6 O3 C7 . . . . -171.17(9) ?
    C10 C7 O3 C6 . . . . -63.25(15) ?
    C9 C7 O3 C6 . . . . 178.81(12) ?
    C8 C7 O3 C6 . . . . 61.23(15) ?
    O4 C11 O5 C12 . . . . -11.94(17) ?
    N2 C11 O5 C12 . . . . 172.41(9) ?
    C13 C12 O5 C11 . . . . -62.98(14) ?
    C14 C12 O5 C11 . . . . 179.17(10) ?
    C15 C12 O5 C11 . . . . 61.37(13) ?
    O6 C20 O7 C21 . . . . 5.1(2) ?
    C16 C20 O7 C21 . . . . -174.19(12) ?
    C24 C21 O7 C20 . . . . -61.66(19) ?
    C23 C21 O7 C20 . . . . 62.76(18) ?
    C22 C21 O7 C20 . . . . -179.40(14) ?
