# Supplementary material for: tert-Butyl (2S)-2-{3-[(R)-bis­(tert-but­oxy­carbon­yl)amino]-2-oxopiperidin-1-yl}-3-methyl­butano­ate
Source: Acta Crystallogr Sect E Struct Rep Online. 2011 Oct 29;67(Pt 11):o3057. doi: 10.1107/S1600536811043212 (PMC3247449; doi:10.1107/S1600536811043212)
Supplement: Supplementary file 2 [file e-67-o3057-Isup2.hkl]

#
# h,k,l, Fc-squared, Fo-squared, sigma(Fo-squared) and status flag
#
data_I
_shelx_title ' kangas'
_shelx_refln_list_code          4
_shelx_F_calc_maximum      263.15
_exptl_crystal_F_000      1024.00
_reflns_d_resolution_high  0.8301
 
loop_
 _symmetry_equiv_pos_as_xyz
 'x, y, z'
 '-x, y, -z'
 'x+1/2, y+1/2, z'
 '-x+1/2, y+1/2, -z'
 
_cell_length_a    27.2820
_cell_length_b     9.4315
_cell_length_c    11.5884
_cell_angle_alpha  90.000
_cell_angle_beta  110.729
_cell_angle_gamma  90.000
 
_shelx_F_squared_multiplier     1.000
 
loop_
 _refln_index_h
 _refln_index_k
 _refln_index_l
 _refln_F_squared_calc
 _refln_F_squared_meas
 _refln_F_squared_sigma
 _refln_observed_status
   0 -10   0      798.30      795.66     38.38 o
   2 -10   0      236.56      226.49     15.66 o
   4 -10   0       57.33       54.87     15.97 o
   6 -10   0       95.25       74.34     16.61 o
   8 -10   0      155.19      156.64      8.90 o
  10 -10   0      546.32      556.30     21.74 o
  12 -10   0      565.32      591.52     21.74 o
  14 -10   0      398.87      414.95     16.62 o
   1  -9   0       94.68      115.69      9.49 o
   3  -9   0       77.43       73.80      7.68 o
   5  -9   0      520.82      490.70     37.40 o
   7  -9   0        2.42        1.85      4.45 o
   9  -9   0       98.57       92.44      8.33 o
  11  -9   0      145.05      146.60      8.90 o
  13  -9   0      264.83      268.93      9.47 o
  15  -9   0       11.96       12.71      3.99 o
  17  -9   0       21.04       19.35      3.53 o
   0  -8   0     1858.15     1820.02     73.01 o
   2  -8   0     2958.17     2930.26     81.39 o
   4  -8   0       13.94       30.08      5.42 o
   6  -8   0     1132.40     1139.56     90.21 o
   8  -8   0      707.00      688.08     33.89 o
  10  -8   0     1468.87     1499.73     81.61 o
  12  -8   0      203.60      203.57      9.10 o
  14  -8   0      622.22      598.25     16.79 o
  16  -8   0       41.64       36.75      5.20 o
  18  -8   0      166.31      178.89      8.13 o
  20  -8   0       82.88       71.42      5.06 o
   1  -7   0      171.00      165.74      6.59 o
   3  -7   0      282.90      271.93      8.58 o
   5  -7   0      252.86      275.78     12.63 o
   7  -7   0     1618.85     1580.81     46.18 o
   9  -7   0     1052.03     1072.90     46.06 o
  11  -7   0      457.38      445.98     34.84 o
  13  -7   0     1270.39     1250.67     28.46 o
  15  -7   0       90.42       93.61      8.96 o
  17  -7   0     1090.52     1141.96     29.42 o
  19  -7   0      290.63      271.06     10.74 o
  21  -7   0       50.69       47.49      4.60 o
  23  -7   0       32.04       28.75      5.75 o
   0  -6   0      750.70      785.45     32.62 o
   2  -6   0      512.14      523.24     14.27 o
   4  -6   0      563.56      579.02     19.36 o
   6  -6   0      169.72      189.68      7.87 o
   8  -6   0       23.00       16.99      3.73 o
  10  -6   0      145.53      174.18      8.34 o
  12  -6   0      629.61      628.09     20.12 o
  14  -6   0     4047.34     3788.40     90.71 o
  16  -6   0     2668.82     2707.93     60.95 o
  18  -6   0      582.05      580.59     17.97 o
  20  -6   0      968.71      931.55     42.86 o
  22  -6   0      504.98      485.40     17.90 o
  24  -6   0       22.10       21.09      5.75 o
   1  -5   0     3316.36     3307.86     62.96 o
   3  -5   0     1235.49     1325.32     34.63 o
   5  -5   0      723.18      756.82     18.58 o
   7  -5   0      186.95      192.11      9.19 o
   9  -5   0       75.18       68.05      6.70 o
  11  -5   0      667.31      634.55     21.69 o
  13  -5   0      593.93      582.74     28.13 o
  15  -5   0     1228.79     1225.46     30.48 o
  17  -5   0      214.29      216.21     10.52 o
  19  -5   0      201.87      200.82     14.70 o
  21  -5   0       15.21       14.21      4.35 o
  23  -5   0      153.20      144.72      5.96 o
  25  -5   0      377.70      383.04     12.79 o
  27  -5   0        7.00       -2.56      3.83 o
   0  -4   0     5415.75     5506.28    130.13 o
   2  -4   0     5349.09     5669.66     94.16 o
   4  -4   0     6624.25     6718.80    130.99 o
   6  -4   0     1887.00     1874.61     37.65 o
   8  -4   0      794.29      791.65     18.22 o
  10  -4   0     1839.43     1887.24     39.08 o
  12  -4   0     1187.10     1176.00     32.17 o
  14  -4   0      201.43      196.49     12.72 o
  16  -4   0      416.96      397.63     23.01 o
  18  -4   0      550.15      524.75     16.74 o
  20  -4   0      397.29      404.58     26.21 o
  22  -4   0      179.46      152.76      6.40 o
  24  -4   0     1027.43      995.32     25.32 o
  26  -4   0        9.81       20.19      4.15 o
  28  -4   0       41.38       30.67      4.47 o
   1  -3   0     1686.87     1560.30     21.53 o
   3  -3   0     7689.24     7577.09    123.84 o
   5  -3   0     4066.11     4066.61     66.49 o
   7  -3   0     1119.51     1234.65     25.29 o
   9  -3   0      709.48      712.89     16.62 o
  11  -3   0     5551.32     5848.99    111.47 o
  13  -3   0      169.05      180.83      7.22 o
  15  -3   0      213.16      215.70      9.52 o
  17  -3   0     1127.92     1156.25     47.99 o
  19  -3   0       18.28       23.86      3.55 o
  21  -3   0      141.09      153.57      6.31 o
  23  -3   0      477.81      467.50     15.10 o
  25  -3   0      422.00      417.97     13.09 o
  27  -3   0      104.32       89.46      7.03 o
  29  -3   0       52.26       55.59      4.47 o
   0  -2   0     4173.60     3959.81     75.22 o
   2  -2   0    14349.61    13962.69    200.99 o
   4  -2   0     3159.00     2846.83     56.85 o
   6  -2   0      805.33      807.00     13.75 o
   8  -2   0     5401.86     5475.59    104.10 o
  10  -2   0     1594.25     1559.33     31.96 o
  12  -2   0     3224.10     3311.26     64.51 o
  14  -2   0      325.22      368.12     10.70 o
  16  -2   0      500.18      462.55     15.48 o
  18  -2   0     1098.19     1065.22     55.35 o
  20  -2   0      351.10      321.52     11.82 o
  22  -2   0       33.01       38.02      4.07 o
  24  -2   0      843.79      886.36     21.24 o
  26  -2   0       64.50       73.62      4.97 o
  28  -2   0      735.99      768.96     18.07 o
   1  -1   0     3912.71     3744.13     63.85 o
   3  -1   0     1128.14     1076.08     69.61 o
   5  -1   0     8867.97     8278.45    129.72 o
   7  -1   0     1647.24     1458.66     22.10 o
   9  -1   0      883.60      851.50     17.18 o
  11  -1   0     1027.76     1057.24     20.51 o
  13  -1   0     5691.55     5677.09    107.54 o
  15  -1   0      522.93      542.06     16.39 o
  17  -1   0      504.22      450.72     23.34 o
  19  -1   0        6.68        1.28      3.83 o
  21  -1   0      111.33      102.88      8.31 o
  23  -1   0       60.16       62.31      4.97 o
  25  -1   0       17.68       16.66      3.51 o
  27  -1   0       48.68       47.70      3.28 o
  29  -1   0       43.02       39.40      2.63 o
   2   0   0    16010.45    14913.50    237.87 o
   4   0   0     1579.86     1336.94     20.89 o
   6   0   0      827.05      678.47     10.62 o
   8   0   0    24518.93    23764.96    380.55 o
  10   0   0      896.14      890.26     19.40 o
  12   0   0      479.09      449.76      9.23 o
  14   0   0      654.50      760.13     17.15 o
  16   0   0     2318.17     2327.61     59.62 o
  18   0   0      207.68      214.74     12.14 o
  20   0   0       69.79       97.13      7.67 o
  22   0   0       19.77        8.95      3.83 o
  24   0   0      214.48      188.19      6.37 o
  26   0   0     1151.89     1221.37     23.25 o
  28   0   0       38.41       38.33      2.63 o
  30   0   0      228.66      239.69     10.87 o
   1   1   0     3898.09     3764.35    116.39 o
   3   1   0     1138.27     1094.86     31.17 o
   5   1   0     8874.05     8625.92    154.22 o
   7   1   0     1649.49     1493.79     28.07 o
   9   1   0      880.04      873.26     17.42 o
  11   1   0     1027.64     1032.06     21.41 o
  13   1   0     5685.42     5562.99    105.03 o
  15   1   0      522.15      540.90     15.75 o
  17   1   0      510.35      465.43     14.65 o
  19   1   0        6.64       13.08      3.07 o
  21   1   0      115.61       98.86      5.82 o
  23   1   0       60.00       57.99      3.92 o
  25   1   0       17.48       14.72      3.17 o
  27   1   0       48.35       46.73      3.01 o
  29   1   0       42.91       40.35      3.61 o
   0   2   0     4162.76     4176.17    125.25 o
   2   2   0    14392.95    14269.18    341.90 o
   4   2   0     3195.33     2972.01     77.00 o
   6   2   0      814.63      831.72     18.56 o
   8   2   0     5399.95     5529.86    101.94 o
  10   2   0     1587.11     1559.92     30.53 o
  12   2   0     3220.78     3272.49     62.52 o
  14   2   0      322.50      371.76     11.23 o
  16   2   0      493.42      474.94     15.03 o
  18   2   0     1086.65     1028.62     20.85 o
  20   2   0      358.25      336.95      8.87 o
  22   2   0       34.24       34.67      3.01 o
  24   2   0      840.83      833.05     16.70 o
  26   2   0       62.88       75.09      4.97 o
  28   2   0      733.07      803.70     36.46 o
   1   3   0     1688.11     1594.86     30.04 o
   3   3   0     7675.89     7717.45    152.35 o
   5   3   0     4034.72     4004.38     75.02 o
   7   3   0     1122.42     1189.06     23.83 o
   9   3   0      699.78      708.96     16.32 o
  11   3   0     5531.12     5772.92    114.54 o
  13   3   0      167.53      174.96      5.81 o
  15   3   0      213.28      215.99      6.93 o
  17   3   0     1119.65     1142.38     19.62 o
  19   3   0       17.27       19.85      2.76 o
  21   3   0      146.67      157.08      5.26 o
  23   3   0      480.93      490.87     20.78 o
  25   3   0      426.52      423.31      9.95 o
  27   3   0      106.91      103.62      4.97 o
  29   3   0       52.88       62.57      9.90 o
   0   4   0     5404.68     5510.23    172.42 o
   2   4   0     5347.14     5605.68     89.85 o
   4   4   0     6637.44     6589.01    123.00 o
   6   4   0     1871.56     1826.27     35.69 o
   8   4   0      789.15      777.54     16.42 o
  10   4   0     1828.05     1835.48     36.52 o
  12   4   0     1191.40     1194.77     24.65 o
  14   4   0      198.73      204.80      9.00 o
  16   4   0      415.90      384.20     20.46 o
  18   4   0      551.37      526.08     21.74 o
  20   4   0      398.83      403.36     16.62 o
  22   4   0      181.64      165.44     13.42 o
  24   4   0     1028.93     1016.27     23.93 o
  26   4   0       10.09       17.24      2.91 o
  28   4   0       42.66       36.42      3.83 o
   1   5   0     3323.26     3265.77     74.27 o
   3   5   0     1214.69     1279.07     25.70 o
   5   5   0      728.62      764.02     16.32 o
   7   5   0      193.68      217.51      9.09 o
   9   5   0       74.79       58.01      4.91 o
  11   5   0      663.51      640.36     18.93 o
  13   5   0      586.07      624.08     27.50 o
  15   5   0     1226.13     1245.30     44.06 o
  17   5   0      215.45      221.53      7.51 o
  19   5   0      204.65      215.70      9.59 o
  21   5   0       14.30       12.52      3.19 o
  23   5   0      147.59      147.11      6.45 o
  25   5   0      378.16      410.92     11.01 o
   0   6   0      739.97      734.27     27.50 o
   2   6   0      510.64      537.61     11.93 o
   4   6   0      564.40      573.80     15.81 o
   6   6   0      174.34      200.75     14.70 o
   8   6   0       22.22       16.88      3.37 o
  10   6   0      147.21      172.82     10.54 o
  12   6   0      628.93      639.70     15.01 o
  14   6   0     4063.38     3855.81     53.29 o
  16   6   0     2671.32     2668.10     40.97 o
  18   6   0      583.22      567.53     12.68 o
  20   6   0      980.71      987.69     24.20 o
  22   6   0      505.70      509.09     43.80 o
  24   6   0       23.50       17.63      3.16 o
   1   7   0      171.80      164.72      4.86 o
   3   7   0      278.71      259.36      9.59 o
   5   7   0      252.46      271.50     14.38 o
   7   7   0     1613.90     1582.76     25.45 o
   9   7   0     1054.70     1008.67     17.75 o
  11   7   0      454.61      459.56      8.97 o
  13   7   0     1265.82     1321.52     23.39 o
  15   7   0       87.92      108.53      7.21 o
  17   7   0     1094.12     1139.90     22.40 o
  19   7   0      287.44      292.77     22.37 o
  21   7   0       51.73       44.94      4.15 o
  23   7   0       31.58       28.75      4.47 o
   0   8   0     1846.43     1784.60     49.95 o
   2   8   0     2960.60     3015.17     52.32 o
   4   8   0       12.67       21.86      2.45 o
   6   8   0     1137.89     1179.84     19.67 o
   8   8   0      703.62      658.18     12.54 o
  10   8   0     1471.03     1452.63     23.92 o
  12   8   0      200.60      216.88      6.06 o
  14   8   0      623.95      623.62     11.66 o
  16   8   0       43.73       41.54      3.32 o
  18   8   0      170.61      174.73      6.99 o
  20   8   0       82.40       66.21      4.07 o
   1   9   0       93.67      102.61      6.33 o
   3   9   0       76.93       84.66      5.87 o
   5   9   0      521.26      523.95     14.69 o
   7   9   0        2.44        3.30      1.91 o
   9   9   0       98.63       95.29      3.84 o
  11   9   0      142.59      134.37      4.42 o
  13   9   0      266.19      271.39      6.37 o
  15   9   0       12.30       14.24      2.15 o
  17   9   0       22.71       17.17      2.45 o
   0  10   0      797.00      837.23     28.78 o
   2  10   0      233.29      253.59      8.59 o
   4  10   0       57.57       62.50      4.73 o
   6  10   0       93.62       91.25      5.18 o
   8  10   0      152.13      156.25      6.33 o
  10  10   0      544.38      547.99     36.45 o
  12  10   0      564.45      559.57     14.02 o
   1  11   0       38.38       41.03      3.37 o
   3  11   0       78.45       81.15      6.39 o
   5  11   0      271.09      267.83     11.51 o
   7  11   0      389.81      355.48     13.43 o
 -14 -10   1      131.67      148.26      9.59 o
 -12 -10   1       54.51       69.01      7.67 o
 -10 -10   1       11.05        4.26      3.99 o
  -8 -10   1       13.19       13.21      6.71 o
  -6 -10   1      121.57      113.84      8.73 o
  -4 -10   1       79.53       75.83      7.64 o
  -2 -10   1       60.91       63.71      7.23 o
   0 -10   1      133.39      128.16     16.30 o
   2 -10   1      258.75      237.00     42.82 o
   4 -10   1       69.60       60.03      7.67 o
   6 -10   1      176.78      185.93      9.52 o
   8 -10   1      207.30      226.18     10.13 o
  10 -10   1       89.34      104.80      8.95 o
  12 -10   1       61.52       93.29      7.67 o
 -19  -9   1        8.68       13.03      3.19 o
 -17  -9   1        3.97        3.75      4.15 o
 -15  -9   1      245.49      230.44     13.47 o
 -13  -9   1      278.46      266.88      8.43 o
 -11  -9   1       94.66       97.38      5.74 o
  -9  -9   1      340.42      302.32     14.19 o
  -7  -9   1      670.25      659.44     24.94 o
  -5  -9   1      112.73      105.51      9.19 o
  -3  -9   1      286.26      286.58     14.38 o
  -1  -9   1     1130.36     1135.96     70.38 o
   1  -9   1     1517.03     1483.61    115.86 o
   3  -9   1      124.64      122.69     23.32 o
   5  -9   1       46.99       58.15     10.22 o
   7  -9   1      299.02      291.63     12.44 o
   9  -9   1      495.78      469.39     16.44 o
  11  -9   1      372.91      381.65     13.98 o
  13  -9   1      262.60      285.06     14.06 o
  15  -9   1      300.26      311.04     18.86 o
  17  -9   1      183.07      203.88     10.23 o
 -22  -8   1       66.55       58.40      3.99 o
 -20  -8   1      226.18      238.17      8.90 o
 -18  -8   1       13.41       22.68      8.63 o
 -16  -8   1     1778.52     1742.45     37.74 o
 -14  -8   1        4.93        2.05      4.25 o
 -12  -8   1       13.54       10.33      3.65 o
 -10  -8   1      805.36      770.42     26.18 o
  -8  -8   1     2249.27     2359.00     95.46 o
  -6  -8   1     1122.17     1061.65     33.47 o
  -4  -8   1     1155.18     1050.96     32.80 o
  -2  -8   1      159.64      172.15     10.16 o
   0  -8   1       68.25       69.51      7.23 o
   2  -8   1      439.41      507.59     26.21 o
   4  -8   1     2029.42     1903.01     78.14 o
   6  -8   1      938.72      975.49     44.78 o
   8  -8   1     1128.85     1194.15     32.59 o
  10  -8   1      199.28      202.43      8.83 o
  12  -8   1      154.79      146.94      7.42 o
  14  -8   1      411.81      421.70     27.17 o
  16  -8   1      185.81      181.64      8.44 o
  18  -8   1       33.33       22.53      6.39 o
  20  -8   1       35.96       33.63      3.19 o
 -23  -7   1       88.80       77.28      5.20 o
 -21  -7   1      401.57      415.38     16.30 o
 -19  -7   1      163.14      141.57      8.39 o
 -17  -7   1      576.93      587.51     15.90 o
 -15  -7   1      254.33      267.23     13.74 o
 -13  -7   1       82.83       99.52      7.67 o
 -11  -7   1      787.36      786.65     37.09 o
  -9  -7   1     2892.10     2891.39    110.94 o
  -7  -7   1       44.46       52.03      5.47 o
  -5  -7   1       53.62       58.15      4.67 o
  -3  -7   1      896.22      954.50     20.62 o
  -1  -7   1      237.50      258.42      8.29 o
   1  -7   1      531.02      482.01     15.24 o
   3  -7   1     1072.13     1066.94     26.47 o
   5  -7   1     1020.00     1029.00     37.11 o
   7  -7   1      223.04      211.52     10.28 o
   9  -7   1      243.84      223.37     16.34 o
  11  -7   1      268.60      278.41     10.23 o
  13  -7   1      400.00      385.30     12.51 o
  15  -7   1      275.92      278.41     11.81 o
  17  -7   1      417.57      410.95     13.82 o
  19  -7   1      387.70      389.80     16.62 o
  21  -7   1      401.84      422.12     13.11 o
  23  -7   1       82.39       88.82      7.03 o
 -26  -6   1      704.23      677.39     24.31 o
 -24  -6   1       11.26        9.71      3.19 o
 -22  -6   1       26.59       24.22      4.35 o
 -20  -6   1      101.42      122.92      7.92 o
 -18  -6   1      422.03      438.63     15.34 o
 -16  -6   1      901.15      837.71     24.74 o
 -14  -6   1      606.88      621.07     19.34 o
 -12  -6   1      700.51      667.91     19.17 o
 -10  -6   1      397.12      426.89     13.76 o
  -8  -6   1      613.64      663.65     17.96 o
  -6  -6   1     2156.65     2096.72     56.59 o
  -4  -6   1     3754.58     3799.80     78.79 o
  -2  -6   1      548.64      584.60     15.38 o
   0  -6   1      137.66      146.71      6.51 o
   2  -6   1      303.95      285.12     13.85 o
   4  -6   1      478.83      463.51     13.52 o
   6  -6   1      371.12      358.56     11.67 o
   8  -6   1      301.04      335.81     13.62 o
  10  -6   1      619.78      638.03     29.12 o
  12  -6   1      797.63      808.67     19.47 o
  14  -6   1      246.99      234.63     11.00 o
  16  -6   1      564.94      584.38     17.97 o
  18  -6   1       88.52       87.60      7.06 o
  20  -6   1     1324.16     1302.44     37.12 o
  22  -6   1       45.04       26.84      6.39 o
  24  -6   1      114.48      118.86      8.31 o
 -27  -5   1       16.77       21.72      5.11 o
 -25  -5   1       74.78       66.46      8.31 o
 -23  -5   1      110.08      119.53      7.33 o
 -21  -5   1     1959.12     1884.32     67.57 o
 -19  -5   1     1806.52     1755.43     42.30 o
 -17  -5   1      409.23      389.24     14.13 o
 -15  -5   1     1144.59     1146.53     39.49 o
 -13  -5   1     1442.45     1412.69     54.09 o
 -11  -5   1      786.34      835.94     26.46 o
  -9  -5   1      522.08      492.40     13.76 o
  -7  -5   1      106.16       95.85     10.22 o
  -5  -5   1     3570.27     3722.99     74.06 o
  -3  -5   1     7001.98     7221.87    137.89 o
  -1  -5   1      797.17      722.23     14.63 o
   1  -5   1        5.56       19.21      5.18 o
   3  -5   1     1936.95     1991.57     42.18 o
   5  -5   1     1645.52     1697.06     44.16 o
   7  -5   1      403.49      455.33     18.86 o
   9  -5   1     2278.80     2177.45     60.49 o
  11  -5   1      170.59      144.54      9.64 o
  13  -5   1       13.18       19.42      5.37 o
  15  -5   1     2312.28     2274.96     51.89 o
  17  -5   1      161.28      164.06      8.98 o
  19  -5   1      114.73      104.32      7.44 o
  21  -5   1       76.10       66.81      4.48 o
  23  -5   1      120.25      107.71      7.67 o
  25  -5   1      335.80      364.87     10.85 o
 -28  -4   1      141.21      130.37      8.31 o
 -26  -4   1       39.27       28.98      8.63 o
 -24  -4   1       16.08       16.43      3.21 o
 -22  -4   1      292.89      305.01     11.34 o
 -20  -4   1     1041.55      987.25     30.39 o
 -18  -4   1      472.48      438.20     14.88 o
 -16  -4   1      691.36      696.51     23.74 o
 -14  -4   1     3056.24     2949.86     79.09 o
 -12  -4   1      970.95      954.64     40.31 o
 -10  -4   1      588.51      679.85     21.25 o
  -8  -4   1     2329.43     2530.78     61.91 o
  -6  -4   1      179.26      191.75      6.51 o
  -4  -4   1     1873.57     1862.32     46.32 o
  -2  -4   1     6419.57     6338.75    104.86 o
   0  -4   1      267.82      263.65      6.14 o
   2  -4   1     5033.21     5112.46     75.96 o
   4  -4   1       56.39       43.11      3.13 o
   6  -4   1     2065.22     2117.76     43.67 o
   8  -4   1     1411.73     1502.06     49.41 o
  10  -4   1      489.77      525.41     17.02 o
  12  -4   1      361.84      343.92     15.67 o
  14  -4   1      780.92      766.23     23.77 o
  16  -4   1     1496.06     1403.87     29.51 o
  18  -4   1      170.25      192.09     11.38 o
  20  -4   1      159.71      146.36      6.31 o
  22  -4   1       61.31       56.52      6.39 o
  24  -4   1      211.13      214.60      8.55 o
  26  -4   1      109.08      101.45      5.37 o
 -29  -3   1       26.29       24.92      3.83 o
 -27  -3   1       80.67      107.99      8.31 o
 -25  -3   1      392.89      419.98     17.90 o
 -23  -3   1      888.72      824.82     36.57 o
 -21  -3   1     1573.75     1507.13     29.23 o
 -19  -3   1      316.75      327.86     11.89 o
 -17  -3   1      827.03      811.05     24.31 o
 -15  -3   1     1690.13     1688.43     43.11 o
 -13  -3   1     1711.16     1775.61     37.36 o
 -11  -3   1       73.52       76.14      5.60 o
  -9  -3   1     2138.43     2270.24     55.67 o
  -7  -3   1     4397.58     4470.22    100.45 o
  -5  -3   1     2118.68     2090.41     37.05 o
  -3  -3   1      701.28      731.22     10.86 o
  -1  -3   1     8959.75     8986.67    119.65 o
   1  -3   1     4146.21     4010.54     59.75 o
   3  -3   1      698.69      684.83     12.59 o
   5  -3   1     1953.74     2053.53     34.89 o
   7  -3   1     7367.41     7699.81    146.49 o
   9  -3   1     2725.57     2725.22     54.09 o
  11  -3   1      750.04      797.88     19.06 o
  13  -3   1      111.01       95.86      6.26 o
  15  -3   1     1245.25     1189.76     48.00 o
  17  -3   1      555.89      554.19     14.48 o
  19  -3   1      278.77      287.82     15.02 o
  21  -3   1      792.57      772.36     22.06 o
  23  -3   1      152.52      144.31      7.64 o
  25  -3   1      123.58      114.21      6.28 o
  27  -3   1       17.29       19.17      3.83 o
 -30  -2   1      187.58      206.27      5.65 o
 -28  -2   1      572.70      576.81     16.74 o
 -26  -2   1      403.80      386.50     11.52 o
 -24  -2   1      180.20      206.42     11.50 o
 -22  -2   1     1499.81     1413.98     61.13 o
 -20  -2   1      205.12      187.96      7.97 o
 -18  -2   1       90.42      113.61      7.06 o
 -16  -2   1     1434.54     1529.17     46.42 o
 -14  -2   1     1445.47     1667.02     34.90 o
 -12  -2   1      793.97      740.61     17.71 o
 -10  -2   1     2391.68     2513.87     48.81 o
  -8  -2   1    10737.03    10398.35    234.78 o
  -6  -2   1     3642.90     3448.84     57.17 o
  -4  -2   1     8866.03     8949.97    169.44 o
  -2  -2   1    25663.66    24893.95    328.22 o
   0  -2   1    10856.55    10637.47    213.35 o
   2  -2   1     2002.95     1972.35     42.35 o
   4  -2   1     2392.31     2419.85     67.55 o
   6  -2   1     1593.91     1622.61     38.08 o
   8  -2   1     1379.10     1430.65     29.46 o
  10  -2   1     4462.61     4635.23     88.46 o
  12  -2   1     1122.66     1214.50     31.53 o
  14  -2   1      114.18       90.30      7.99 o
  16  -2   1     1104.34     1132.68     30.61 o
  18  -2   1      572.72      583.80     17.66 o
  20  -2   1      205.80      213.87      8.53 o
  22  -2   1      735.19      701.38     19.41 o
  24  -2   1      242.52      245.27      8.80 o
  26  -2   1      461.31      458.83     19.50 o
  28  -2   1      148.33      149.31      5.18 o
 -31  -1   1      176.88      201.32      9.59 o
 -29  -1   1        9.84       12.74      2.21 o
 -27  -1   1      186.60      190.37      6.02 o
 -25  -1   1     1513.02     1522.24     35.85 o
 -23  -1   1     1182.59     1197.82     40.95 o
 -21  -1   1      435.29      442.38     18.54 o
 -17  -1   1     2069.80     2004.21     49.23 o
 -15  -1   1     1743.19     1866.44     38.00 o
 -13  -1   1      238.26      224.20      6.84 o
 -11  -1   1     1943.52     1990.95     35.74 o
  -9  -1   1     6565.15     6293.32    101.63 o
  -7  -1   1     3870.65     3586.22     58.15 o
  -5  -1   1    17889.25    16871.58    318.57 o
  -3  -1   1       57.73       52.54      1.50 o
  -1  -1   1    21790.79    22873.94    518.22 o
   1  -1   1    43767.97    45324.19    842.80 o
   3  -1   1    29058.61    27450.20    619.76 o
   5  -1   1     1047.71     1004.65     29.24 o
   7  -1   1     6028.74     5603.73    215.83 o
   9  -1   1    12109.26    12130.74    227.90 o
  11  -1   1     8389.01     8791.74    200.20 o
  13  -1   1      897.14      795.05     21.59 o
  15  -1   1     2218.92     2219.59     54.18 o
  17  -1   1     1330.31     1135.69     31.34 o
  19  -1   1      581.16      516.64     20.46 o
  21  -1   1     1310.14     1362.13     30.76 o
  23  -1   1      288.41      317.36     10.16 o
  25  -1   1      112.62      102.50      7.35 o
  27  -1   1      409.05      437.17     11.52 o
  29  -1   1       51.06       69.01      5.11 o
 -30   0   1       43.40       52.96      2.71 o
 -28   0   1       13.08       12.37      2.32 o
 -26   0   1       51.28       43.25      3.39 o
 -24   0   1      183.42      215.06     11.82 o
 -22   0   1       95.39      102.47      6.39 o
 -20   0   1     2629.78     2581.91     56.21 o
 -18   0   1     1377.73     1280.83     33.41 o
 -16   0   1      219.64      170.77      7.37 o
 -14   0   1     1597.33     1571.66     27.62 o
 -12   0   1      517.97      479.93      9.69 o
 -10   0   1     5680.57     5650.61     91.12 o
  -8   0   1     2517.36     2442.82     39.84 o
  -6   0   1     3927.56     3524.10     56.56 o
  -4   0   1     7979.52     7395.16    171.01 o
  -2   0   1      212.12      186.64      4.53 o
   0   0   1     9456.14     8560.69    298.10 o
   2   0   1      865.77      784.21     30.82 o
   4   0   1    39222.57    40182.49   1774.15 o
   6   0   1    11584.49    11011.88    249.13 o
   8   0   1     1523.62     1364.02     23.18 o
  10   0   1     1622.57     1621.39     32.48 o
  12   0   1     1605.45     1605.88     32.47 o
  14   0   1      233.94      196.04      7.45 o
  16   0   1       20.40       14.70      3.83 o
  18   0   1      249.05      243.51     11.50 o
  20   0   1      251.99      295.07      9.71 o
  22   0   1      576.39      585.57     15.59 o
  24   0   1        3.88       -0.37      2.60 o
  26   0   1      131.10      133.51      4.70 o
  28   0   1       27.53       22.55      2.91 o
 -31   1   1      180.35      199.51      6.33 o
 -29   1   1        9.63        8.49      1.77 o
 -27   1   1      185.53      184.53      6.74 o
 -25   1   1     1523.51     1489.91     33.95 o
 -23   1   1     1183.14     1200.26     28.05 o
 -21   1   1      439.78      444.67     10.16 o
 -19   1   1     1610.32     1527.23     37.52 o
 -17   1   1     2072.30     1948.75     49.23 o
 -15   1   1     1741.05     1837.11     36.89 o
 -13   1   1      237.15      216.34      6.44 o
 -11   1   1     1939.40     1978.82     38.39 o
  -9   1   1     6576.50     6320.25    116.87 o
  -7   1   1     3876.51     3604.65     79.73 o
  -5   1   1    17893.83    17651.66    376.03 o
  -3   1   1       55.48       62.57      4.99 o
  -1   1   1    21731.77    22793.32    501.70 o
   1   1   1    43768.88    45897.15   1409.48 o
   3   1   1    29135.96    27969.81    766.64 o
   5   1   1     1058.42     1035.25     20.23 o
   7   1   1     6008.74     5769.26    104.85 o
   9   1   1    12109.21    12130.02    222.70 o
  11   1   1     8368.57     8704.17    161.40 o
  13   1   1      896.63      776.65     20.95 o
  15   1   1     2202.78     2183.75     53.34 o
  17   1   1     1327.50     1181.23     30.69 o
  19   1   1      577.43      539.50     14.45 o
  21   1   1     1316.37     1311.36     24.75 o
  23   1   1      284.56      295.37      8.06 o
  25   1   1      112.83      104.75      4.11 o
  27   1   1      404.62      428.59     11.75 o
  29   1   1       50.61       70.01      3.82 o
 -30   2   1      189.13      236.37      6.99 o
 -28   2   1      568.80      585.93     14.69 o
 -26   2   1      402.77      378.75      9.41 o
 -24   2   1      177.50      184.33      8.63 o
 -22   2   1     1503.12     1411.70     23.74 o
 -20   2   1      203.79      179.27      6.20 o
 -18   2   1       93.13      105.37      6.28 o
 -16   2   1     1426.91     1483.82     30.83 o
 -14   2   1     1425.51     1681.79     33.53 o
 -12   2   1      789.36      751.27     20.48 o
 -10   2   1     2390.13     2478.79     47.54 o
  -8   2   1    10715.09    10792.44    194.19 o
  -6   2   1     3657.54     3632.58     77.64 o
  -4   2   1     8869.42     9043.40    146.26 o
  -2   2   1    25629.22    25461.38    547.68 o
   0   2   1    10839.79    10578.88    208.29 o
   2   2   1     1973.05     1906.00     62.66 o
   4   2   1     2416.77     2362.36     38.09 o
   6   2   1     1604.94     1605.61     26.37 o
   8   2   1     1383.43     1439.99     23.86 o
  10   2   1     4445.42     4554.00     85.95 o
  12   2   1     1113.15     1215.29     24.82 o
  14   2   1      119.25       91.95      5.07 o
  16   2   1     1092.76     1093.41     29.05 o
  18   2   1      571.07      569.68     12.86 o
  20   2   1      203.72      213.38      6.30 o
  22   2   1      735.24      670.44     13.96 o
  24   2   1      247.89      252.23      9.04 o
  26   2   1      468.60      460.41     13.75 o
  28   2   1      145.68      167.48      5.87 o
 -29   3   1       26.60       30.30      2.91 o
 -27   3   1       78.19      102.41      5.18 o
 -25   3   1      395.92      385.64     11.52 o
 -23   3   1      879.53      817.45     18.65 o
 -21   3   1     1571.63     1495.61     27.47 o
 -19   3   1      316.50      330.99      8.81 o
 -17   3   1      824.53      828.19     18.89 o
 -15   3   1     1661.45     1668.68     34.05 o
 -13   3   1     1699.94     1799.10     35.67 o
 -11   3   1       75.71       74.34      3.82 o
  -9   3   1     2142.20     2216.68     42.98 o
  -7   3   1     4380.94     4526.07     83.81 o
  -5   3   1     2121.56     2112.54     39.70 o
  -3   3   1      710.12      763.47     12.61 o
  -1   3   1     8946.34     9251.72    235.84 o
   1   3   1     4153.88     4095.81     64.08 o
   3   3   1      692.32      668.30     10.49 o
   5   3   1     1940.91     2039.29     33.20 o
   7   3   1     7379.86     7810.27    143.19 o
   9   3   1     2721.02     2697.46     51.62 o
  11   3   1      756.78      799.56     17.14 o
  13   3   1      109.42      102.24      6.09 o
  15   3   1     1242.70     1103.36     44.80 o
  17   3   1      551.82      531.83     15.98 o
  19   3   1      281.46      280.97      9.49 o
  21   3   1      789.51      794.55     19.67 o
  23   3   1      149.89      146.81      8.31 o
  25   3   1      124.10      120.92      5.63 o
  27   3   1       17.10       21.49      2.21 o
 -28   4   1      140.83      146.35      7.03 o
 -26   4   1       40.50       30.17      3.37 o
 -24   4   1       15.21       15.55      3.37 o
 -22   4   1      294.25      293.55     10.10 o
 -20   4   1     1037.45      954.26     16.02 o
 -18   4   1      476.06      428.65     11.83 o
 -16   4   1      687.19      707.46     18.73 o
 -14   4   1     3054.48     3049.44     58.49 o
 -12   4   1      971.03      950.62     20.37 o
 -10   4   1      591.44      674.43     26.62 o
  -8   4   1     2321.35     2413.52     47.03 o
  -6   4   1      185.98      192.34      7.03 o
  -4   4   1     1884.11     1792.27     34.96 o
  -2   4   1     6422.07     6244.21    116.32 o
   0   4   1      267.18      261.97      6.02 o
   2   4   1     5048.06     5139.18     81.87 o
   4   4   1       55.12       40.60      2.32 o
   6   4   1     2072.21     2186.92     43.34 o
   8   4   1     1408.22     1557.91     37.96 o
  10   4   1      485.10      537.77     15.80 o
  12   4   1      361.91      359.72     16.94 o
  14   4   1      767.88      772.59     22.56 o
  16   4   1     1497.37     1401.16     31.68 o
  18   4   1      164.89      175.60      8.27 o
  20   4   1      161.51      148.90      8.95 o
  22   4   1       58.66       57.51      6.39 o
  24   4   1      205.37      215.86      6.25 o
  26   4   1      111.20      111.82      4.91 o
 -27   5   1       16.49       15.97      3.83 o
 -25   5   1       76.94       73.58      4.13 o
 -23   5   1      108.93      116.72     11.82 o
 -21   5   1     1979.64     1878.41     34.34 o
 -19   5   1     1810.09     1767.15     32.48 o
 -17   5   1      405.48      380.18      9.36 o
 -15   5   1     1150.19     1146.20     23.00 o
 -13   5   1     1447.20     1357.19     48.14 o
 -11   5   1      790.76      831.86     18.37 o
  -9   5   1      514.23      470.38     11.49 o
  -7   5   1      108.86      114.55      8.17 o
  -5   5   1     3586.77     3687.61     69.86 o
  -3   5   1     7030.87     6933.69    157.40 o
  -1   5   1      804.94      697.88     17.86 o
   1   5   1        5.85       20.02      4.12 o
   3   5   1     1947.12     2020.69     38.89 o
   5   5   1     1650.86     1645.18     41.35 o
   7   5   1      407.33      431.26     13.74 o
   9   5   1     2277.81     2285.22     55.15 o
  11   5   1      171.86      154.15      7.64 o
  13   5   1       12.36       19.81      5.75 o
  15   5   1     2322.10     2253.60     36.24 o
  17   5   1      156.91      166.96      6.10 o
  19   5   1      114.58      112.75      6.45 o
  21   5   1       78.09       73.59      7.03 o
  23   5   1      120.73      131.23      5.82 o
  25   5   1      343.06      370.52      9.91 o
 -24   6   1       11.35       10.22      2.71 o
 -22   6   1       27.25       27.20      3.82 o
 -20   6   1      100.29      115.98      6.78 o
 -18   6   1      433.50      432.34     18.54 o
 -16   6   1      896.74      873.79     22.38 o
 -14   6   1      607.12      615.63     14.65 o
 -12   6   1      697.00      676.14     17.44 o
 -10   6   1      406.64      433.69     13.36 o
  -8   6   1      604.68      667.14     18.07 o
  -6   6   1     2151.86     2159.78     58.32 o
  -4   6   1     3733.01     3856.95     86.75 o
  -2   6   1      555.07      584.81     15.83 o
   0   6   1      141.24      180.93     10.71 o
   2   6   1      311.66      308.10     14.06 o
   4   6   1      477.83      453.94     19.82 o
   6   6   1      371.02      343.92     16.62 o
   8   6   1      300.47      354.93     11.82 o
  10   6   1      617.35      664.30     15.12 o
  12   6   1      792.85      779.56     13.96 o
  14   6   1      249.38      246.49      5.85 o
  16   6   1      567.43      565.24     10.03 o
  18   6   1       86.22       97.16      4.22 o
  20   6   1     1326.01     1367.12     30.23 o
  22   6   1       45.19       41.53      5.75 o
 -21   7   1      399.62      403.16     17.58 o
 -19   7   1      160.71      143.70      7.67 o
 -17   7   1      583.82      593.85     16.50 o
 -15   7   1      253.81      272.06      9.71 o
 -13   7   1       83.83       92.68      5.14 o
 -11   7   1      788.51      746.83     13.83 o
  -9   7   1     2896.70     2824.23     43.44 o
  -7   7   1       46.22       56.21      2.82 o
  -5   7   1       54.01       55.43      3.15 o
  -3   7   1      891.50      934.14     21.48 o
  -1   7   1      240.56      253.84     12.46 o
   1   7   1      528.83      498.07     18.54 o
   3   7   1     1070.73     1076.16     35.83 o
   5   7   1     1016.17      994.92     17.27 o
   7   7   1      218.20      208.78      6.09 o
   9   7   1      248.23      245.96      6.39 o
  11   7   1      267.28      279.03      7.18 o
  13   7   1      395.49      408.16      9.03 o
  15   7   1      275.67      277.21      7.11 o
  17   7   1      425.64      421.68      9.03 o
  19   7   1      390.50      396.10     11.75 o
  21   7   1      398.44      433.44     17.26 o
 -20   8   1      225.51      242.87     11.50 o
 -18   8   1       13.44       14.70      2.91 o
 -16   8   1     1769.33     1791.21     39.39 o
 -14   8   1        5.92        7.83      2.32 o
 -12   8   1       13.43       14.95      2.34 o
 -10   8   1      806.10      765.18     21.52 o
  -8   8   1     2252.48     2369.18     44.02 o
  -6   8   1     1122.04     1064.59     17.96 o
  -4   8   1     1148.54     1037.68     15.45 o
  -2   8   1      161.58      167.64      4.94 o
   0   8   1       68.54       73.81      8.66 o
   2   8   1      440.64      475.03     11.29 o
   4   8   1     2012.59     1927.42     35.25 o
   6   8   1      941.45      975.74     19.69 o
   8   8   1     1130.44     1197.81     20.23 o
  10   8   1      200.67      192.64      5.75 o
  12   8   1      153.56      136.19      4.71 o
  14   8   1      413.47      410.58      8.71 o
  16   8   1      188.71      186.27      9.22 o
  18   8   1       34.41       24.19      4.79 o
  20   8   1       36.56       37.70      4.47 o
 -19   9   1        7.67        9.58      3.19 o
 -17   9   1        4.13        2.43      2.24 o
 -15   9   1      242.75      237.71      7.37 o
 -13   9   1      278.57      289.38      7.21 o
 -11   9   1       93.47       96.31      3.62 o
  -9   9   1      335.08      303.19      6.76 o
  -7   9   1      658.44      668.33     14.52 o
  -5   9   1      114.73      107.85      7.35 o
  -3   9   1      287.70      290.41     10.39 o
  -1   9   1     1129.02     1135.17     27.37 o
   1   9   1     1511.42     1507.14     31.01 o
   3   9   1      125.05      132.30      5.87 o
   5   9   1       46.94       51.80      3.65 o
   7   9   1      295.46      299.51      8.50 o
   9   9   1      487.40      485.61      9.66 o
  11   9   1      375.62      396.28      8.23 o
  13   9   1      264.11      287.54      6.45 o
  15   9   1      301.36      317.02      7.75 o
 -14  10   1      132.92      139.32      7.67 o
 -12  10   1       56.34       78.09      4.07 o
 -10  10   1       10.79        8.16      1.95 o
  -8  10   1       12.12       15.66      2.44 o
  -6  10   1      117.74      115.26      7.99 o
  -4  10   1       80.04       72.51      6.71 o
  -2  10   1       61.60       64.91      6.71 o
   0  10   1      132.73      145.06      9.59 o
   2  10   1      261.28      264.31      9.04 o
   4  10   1       69.34       77.03      4.97 o
   6  10   1      177.75      203.23      7.68 o
   8  10   1      204.38      225.29      7.68 o
  10  10   1       85.30       92.02      6.39 o
  12  10   1       61.75       79.62      4.07 o
  -7  11   1        9.95        7.67      3.19 o
  -5  11   1       45.75       44.35      5.43 o
  -3  11   1      430.79      467.76     12.21 o
  -1  11   1       13.44       14.70      3.19 o
   1  11   1       84.11       92.67      4.52 o
   3  11   1      261.84      276.77     11.51 o
   5  11   1       27.43       24.17      2.71 o
 -14 -10   2       89.61       86.91      8.31 o
 -10 -10   2       52.79       60.50      6.45 o
  -8 -10   2       77.02       90.95      8.10 o
  -6 -10   2       21.67       23.92      5.37 o
  -4 -10   2      111.98       93.96      8.35 o
  -2 -10   2       42.03       52.30      8.63 o
   0 -10   2      121.23      106.01     26.52 o
   2 -10   2      261.78      263.40     14.06 o
   4 -10   2      149.12      172.80      8.90 o
   6 -10   2       59.13       59.39      5.82 o
   8 -10   2       48.79       51.12      6.39 o
  10 -10   2      293.58      292.76     13.42 o
 -19  -9   2       87.45       90.92      5.82 o
 -17  -9   2      322.64      354.44     13.74 o
 -15  -9   2      356.38      368.10     10.15 o
 -13  -9   2      323.64      362.24     15.10 o
 -11  -9   2      567.48      583.25     21.44 o
  -9  -9   2       17.43       16.53      5.37 o
  -7  -9   2      432.48      459.31     18.06 o
  -5  -9   2      856.09      885.37     36.46 o
  -3  -9   2      773.25      810.73     33.58 o
  -1  -9   2      340.76      377.66     23.97 o
   1  -9   2      179.32      154.02     14.70 o
   3  -9   2      754.11      759.01     31.02 o
   5  -9   2     1353.22     1315.12     35.52 o
   7  -9   2      266.39      270.10     11.52 o
   9  -9   2       44.33       46.11      5.53 o
  11  -9   2       40.63       42.17      6.39 o
  13  -9   2      387.19      391.09     26.21 o
  15  -9   2       51.02       45.58      4.15 o
 -22  -8   2      404.32      459.69     17.26 o
 -20  -8   2       52.54       51.41      4.23 o
 -18  -8   2      270.14      271.68      9.67 o
 -16  -8   2      965.55      873.42     24.98 o
 -14  -8   2      210.86      235.33     10.51 o
 -12  -8   2      215.68      191.65     11.19 o
 -10  -8   2      334.32      392.53     28.12 o
  -8  -8   2     1879.99     1865.69     59.24 o
  -6  -8   2       91.30       91.20     10.54 o
  -4  -8   2      190.29      220.10     11.52 o
  -2  -8   2      583.02      588.97     21.02 o
   0  -8   2      884.75      876.93     39.66 o
   2  -8   2     1781.37     1793.57     72.36 o
   4  -8   2     1374.50     1354.34     36.14 o
   6  -8   2      439.89      469.54     16.43 o
   8  -8   2      265.88      267.24     11.82 o
  10  -8   2      713.43      688.15     21.51 o
  12  -8   2      353.64      404.79     21.73 o
  14  -8   2      238.56      256.27      9.82 o
  16  -8   2       46.01       50.67      4.45 o
  18  -8   2      305.88      278.80      8.74 o
 -25  -7   2       91.49       81.16      7.03 o
 -23  -7   2       95.31       96.00      5.99 o
 -21  -7   2      514.97      502.06     15.82 o
 -19  -7   2      244.23      281.67     25.11 o
 -17  -7   2      904.94      872.75     38.70 o
 -15  -7   2      355.83      367.10     14.59 o
 -13  -7   2     2235.03     2288.53     91.62 o
 -11  -7   2      792.70      881.95     40.93 o
  -9  -7   2     1278.52     1221.67     54.40 o
  -7  -7   2      380.83      406.29     11.48 o
  -5  -7   2     1139.72      994.68     21.59 o
  -3  -7   2      675.41      651.82     18.08 o
  -1  -7   2      464.06      420.70     13.40 o
   1  -7   2      133.07      129.20      7.31 o
   3  -7   2      346.19      328.82     11.80 o
   5  -7   2     1045.88     1009.39     61.10 o
   7  -7   2     2565.13     2443.32     60.06 o
   9  -7   2      598.37      564.08     17.36 o
  11  -7   2       65.20       71.04      5.69 o
  13  -7   2      321.53      342.91     12.90 o
  15  -7   2      666.04      616.76     14.52 o
  17  -7   2     1217.24     1201.91     29.06 o
  19  -7   2       38.25       35.06      3.77 o
  21  -7   2      248.82      234.58     11.51 o
 -26  -6   2       67.58       65.80      4.13 o
 -24  -6   2       21.34       19.13      7.67 o
 -22  -6   2      709.07      716.19     20.11 o
 -20  -6   2     1071.21     1008.31     38.39 o
 -18  -6   2     1300.43     1200.02     32.90 o
 -16  -6   2      270.58      267.56     11.67 o
 -14  -6   2      696.05      701.09     47.64 o
 -12  -6   2      333.80      300.41     15.82 o
 -10  -6   2     1025.61     1007.59     25.45 o
  -8  -6   2      461.24      454.04     13.62 o
  -6  -6   2      589.06      582.70     15.74 o
  -4  -6   2     1184.94     1189.42     27.46 o
  -2  -6   2      615.69      641.62     16.49 o
   0  -6   2      865.63      787.12     20.06 o
   2  -6   2       77.38       58.09      5.01 o
   4  -6   2       47.71       56.84      5.03 o
   6  -6   2     1269.01     1265.39     30.19 o
   8  -6   2      313.93      317.78     22.27 o
  10  -6   2      309.31      304.72     10.42 o
  12  -6   2      766.55      773.14     21.94 o
  14  -6   2      375.10      393.04     14.13 o
  16  -6   2      324.78      333.74     10.23 o
  18  -6   2      734.65      722.72     19.48 o
  20  -6   2      238.19      252.91      9.91 o
  22  -6   2       70.08       72.48      4.97 o
 -27  -5   2       93.53       70.93      7.67 o
 -25  -5   2      158.61      160.26     12.14 o
 -23  -5   2      317.43      303.85     11.67 o
 -21  -5   2      376.30      394.56     29.72 o
 -19  -5   2      109.28      123.52      8.27 o
 -17  -5   2      360.10      380.59     14.27 o
 -15  -5   2     1870.13     1870.07     88.70 o
 -13  -5   2     1353.67     1288.10     30.27 o
 -11  -5   2       89.22       95.51      5.92 o
  -9  -5   2      548.39      595.61     15.73 o
  -7  -5   2      538.88      565.20     17.86 o
  -5  -5   2     3901.04     3967.43     78.30 o
  -3  -5   2      712.96      699.15     16.62 o
  -1  -5   2     1363.60     1389.16     25.92 o
   1  -5   2      480.41      504.91     11.46 o
   3  -5   2     2542.80     2583.68     66.20 o
   5  -5   2      923.71      879.38     26.23 o
   7  -5   2     2071.44     2008.60     37.91 o
   9  -5   2      271.82      271.75      9.80 o
  11  -5   2     1322.58     1333.82     56.96 o
  13  -5   2      856.64      864.47     23.03 o
  15  -5   2      415.32      417.93     13.98 o
  17  -5   2      575.08      556.00     13.53 o
  19  -5   2      357.32      340.76      9.55 o
  21  -5   2      110.37      105.49      6.45 o
  23  -5   2       71.33       94.12      5.63 o
  25  -5   2       20.86       20.45      4.47 o
 -28  -4   2       87.89       79.24      7.03 o
 -26  -4   2       86.10       82.43      6.39 o
 -24  -4   2      282.94      269.33     10.59 o
 -22  -4   2      697.31      647.04     18.90 o
 -20  -4   2     2054.26     2051.93     47.51 o
 -18  -4   2      462.00      468.21     16.52 o
 -16  -4   2      249.94      271.55     12.87 o
 -14  -4   2      419.34      449.06     16.73 o
 -12  -4   2     1049.95     1069.31     43.51 o
 -10  -4   2     5321.21     5497.78    129.13 o
  -8  -4   2       30.94       41.19     10.76 o
  -6  -4   2     6454.22     6394.61    122.23 o
  -4  -4   2     3534.07     3499.43     69.42 o
  -2  -4   2     6227.57     6485.45     96.05 o
   0  -4   2     1317.73     1401.36     22.61 o
   2  -4   2      352.98      382.24      7.61 o
   4  -4   2     1402.47     1470.27     30.71 o
   6  -4   2     3932.08     3940.91    102.81 o
   8  -4   2     1410.36     1460.61     38.74 o
  10  -4   2      350.82      400.93     14.27 o
  12  -4   2      748.14      736.22     22.85 o
  14  -4   2       79.40       84.99     12.14 o
  16  -4   2      280.18      253.87      8.53 o
  18  -4   2       31.40       45.06      5.53 o
  20  -4   2      288.03      309.17     13.74 o
  22  -4   2       48.28       54.04      5.06 o
  24  -4   2      263.58      266.27     18.22 o
  26  -4   2       74.56       69.41      3.82 o
 -29  -3   2      142.23      164.88      9.59 o
 -27  -3   2      157.90      150.18     10.22 o
 -25  -3   2      181.41      175.72      7.45 o
 -23  -3   2     2485.39     2317.41     73.06 o
 -21  -3   2     1291.35     1228.74     30.70 o
 -19  -3   2     1108.66     1104.43     32.95 o
 -17  -3   2      490.18      494.57     14.06 o
 -15  -3   2      204.81      186.60      7.24 o
 -13  -3   2      302.56      380.89     15.04 o
 -11  -3   2    13310.28    14150.82    262.23 o
  -9  -3   2      868.15      876.94     18.79 o
  -7  -3   2    14943.69    14897.39    238.33 o
  -5  -3   2     1992.18     1966.39     50.11 o
  -3  -3   2     5205.98     5097.11    102.90 o
  -1  -3   2      132.62      124.16      3.33 o
   1  -3   2     3677.04     3506.85     59.33 o
   3  -3   2     1669.88     1625.83     32.86 o
   5  -3   2      194.97      180.47      6.18 o
   7  -3   2     3093.67     3114.19     92.82 o
   9  -3   2     1593.53     1646.00     41.64 o
  11  -3   2     1930.45     1925.91     49.16 o
  13  -3   2       73.27       73.88      6.26 o
  15  -3   2      398.09      362.27     12.88 o
  17  -3   2      716.32      656.72     19.12 o
  19  -3   2      722.26      735.18     24.30 o
  21  -3   2      641.63      589.00     26.86 o
  23  -3   2      217.81      205.78      8.28 o
  25  -3   2       47.11       45.20      7.67 o
 -30  -2   2      322.43      309.86      8.18 o
 -28  -2   2      121.57      127.15      5.03 o
 -26  -2   2      197.60      202.31      8.13 o
 -24  -2   2     2787.83     2682.23     58.19 o
 -22  -2   2     4000.26     3679.10     79.85 o
 -20  -2   2      979.16      932.23     24.44 o
 -18  -2   2     2770.49     2637.58     65.18 o
 -16  -2   2      795.15      822.49     23.21 o
 -14  -2   2      492.16      532.39     13.48 o
 -12  -2   2     1032.54     1075.48     23.10 o
 -10  -2   2     5938.23     6168.76    113.92 o
  -8  -2   2      465.24      427.71     11.17 o
  -6  -2   2      343.21      336.37      6.85 o
  -4  -2   2      301.04      268.10      5.90 o
  -2  -2   2     3048.94     3122.89    132.49 o
   0  -2   2     2955.09     2966.65     66.66 o
   2  -2   2     4537.86     4553.39    101.10 o
   4  -2   2     5041.24     5124.30    151.59 o
   6  -2   2     4478.06     4469.92    101.43 o
   8  -2   2     7234.94     7229.60    166.96 o
  10  -2   2      646.99      692.08     27.18 o
  12  -2   2     2286.79     2235.62     54.65 o
  14  -2   2      664.77      634.85     21.74 o
  16  -2   2     2258.40     2198.94     51.69 o
  18  -2   2     1243.47     1207.41     23.43 o
  20  -2   2      106.97      123.69      5.79 o
  22  -2   2       85.41       93.17      5.09 o
  24  -2   2      175.54      177.36      5.75 o
  26  -2   2      119.76      110.78      7.35 o
 -31  -1   2       25.47       25.88      2.32 o
 -29  -1   2       62.70       67.06      3.80 o
 -27  -1   2       35.60       28.46      3.82 o
 -25  -1   2     1017.47     1079.20     41.26 o
 -23  -1   2      377.32      355.53     11.75 o
 -21  -1   2        3.05        5.54      2.58 o
 -19  -1   2      207.13      214.74     12.78 o
 -17  -1   2     1196.17     1112.13     24.83 o
 -15  -1   2      464.67      530.67     18.22 o
 -13  -1   2     2180.64     2321.69     39.15 o
 -11  -1   2     3298.98     3283.04     53.71 o
  -9  -1   2     2502.41     2497.54     41.32 o
  -7  -1   2      628.96      610.61     10.86 o
  -5  -1   2     6316.63     5601.41    105.32 o
  -3  -1   2    26971.83    27040.13    503.10 o
  -1  -1   2     6865.89     6977.48    155.61 o
   1  -1   2    24097.90    24658.68    559.51 o
   3  -1   2      277.58      278.66      7.83 o
   5  -1   2     1741.01     1767.05     41.17 o
   7  -1   2     6402.40     6125.50    213.68 o
   9  -1   2     2856.77     2693.56     63.41 o
  11  -1   2     3334.95     3231.10     92.83 o
  13  -1   2      598.01      589.87     17.48 o
  15  -1   2     2016.27     1999.45     49.87 o
  17  -1   2     1624.57     1650.62     51.22 o
  19  -1   2      134.71      127.93      6.15 o
  21  -1   2       78.60       83.12      4.60 o
  23  -1   2      565.29      533.25     14.47 o
  25  -1   2      303.47      315.07      9.01 o
  27  -1   2        7.70       10.22      3.19 o
 -30   0   2        0.00        1.70      3.21 o
 -28   0   2       54.10       55.12      4.27 o
 -26   0   2       13.56       23.43      3.61 o
 -24   0   2     5137.18     4896.88    102.03 o
 -22   0   2      191.14      195.23      6.51 o
 -20   0   2      143.84      128.67      7.35 o
 -18   0   2      149.96      163.18     10.86 o
 -16   0   2      134.36      147.80      5.92 o
 -14   0   2       18.59       12.70      2.45 o
 -12   0   2      180.69      203.28      5.88 o
 -10   0   2     1596.96     1543.25     25.86 o
  -8   0   2      403.38      314.39      9.79 o
  -6   0   2       38.43       75.10      2.58 o
  -4   0   2     4909.30     4501.29    127.74 o
  -2   0   2     6628.29     5946.76    130.57 o
   0   0   2    69246.40    78747.52   2234.17 o
   2   0   2     2208.87     2279.92    106.00 o
   4   0   2    10028.33    10050.52    247.03 o
   6   0   2     3791.58     3683.51     59.90 o
   8   0   2     5724.25     5682.95    107.64 o
  10   0   2    17437.03    17751.24    333.22 o
  12   0   2     1640.37     1624.97     40.12 o
  14   0   2      111.44       96.49      7.03 o
  16   0   2      140.65      129.73      8.95 o
  18   0   2       10.21       14.35      3.37 o
  20   0   2      109.39      104.41      5.82 o
  22   0   2        4.09        5.38      3.51 o
  24   0   2      508.98      483.50     12.83 o
  26   0   2      324.45      377.13     14.70 o
  28   0   2      133.69      145.07      7.67 o
 -31   1   2       24.69       26.90      2.71 o
 -29   1   2       62.76       58.71      3.39 o
 -27   1   2       35.36       33.24      3.61 o
 -25   1   2     1014.27     1022.54     25.10 o
 -23   1   2      375.85      349.72      8.22 o
 -21   1   2        3.60        8.46      2.60 o
 -19   1   2      208.31      204.01     10.55 o
 -17   1   2     1192.54     1133.33     24.29 o
 -15   1   2      460.06      520.90     12.71 o
 -13   1   2     2167.04     2316.99     45.04 o
 -11   1   2     3293.25     3236.98     73.67 o
  -9   1   2     2504.52     2533.86     66.56 o
  -7   1   2      620.65      603.46     22.72 o
  -5   1   2     6325.34     5935.85    155.59 o
  -3   1   2    27092.41    28076.84    603.09 o
  -1   1   2     6858.92     6784.16    434.28 o
   1   1   2    24039.51    24808.39    916.68 o
   3   1   2      274.86      265.49      7.11 o
   5   1   2     1744.05     1702.76     43.72 o
   7   1   2     6389.19     6138.08     96.84 o
   9   1   2     2846.33     2659.19     50.57 o
  11   1   2     3343.24     3222.10    132.01 o
  13   1   2      603.56      615.29     22.06 o
  15   1   2     2009.30     1985.11     49.03 o
  17   1   2     1628.52     1521.93     49.30 o
  19   1   2      133.35      129.07      5.99 o
  21   1   2       81.43       75.58      4.79 o
  23   1   2      565.54      555.69     14.92 o
  25   1   2      304.66      307.33      9.71 o
  27   1   2        8.17       10.31      2.88 o
 -30   2   2      318.15      330.49      9.04 o
 -28   2   2      121.00      123.94      7.67 o
 -26   2   2      198.43      175.15      6.99 o
 -24   2   2     2778.53     2720.19     47.37 o
 -22   2   2     3984.67     3877.16     81.37 o
 -20   2   2      985.13      902.72     19.12 o
 -18   2   2     2745.53     2669.30     52.69 o
 -16   2   2      781.00      824.31     18.52 o
 -14   2   2      485.37      569.34     17.39 o
 -12   2   2     1025.70     1098.69     22.43 o
 -10   2   2     5958.50     6309.35    115.68 o
  -8   2   2      463.50      444.99      9.74 o
  -6   2   2      353.06      349.90      7.25 o
  -4   2   2      305.41      287.93     17.27 o
  -2   2   2     3030.29     2943.85    101.21 o
   0   2   2     2954.64     2835.59     53.29 o
   2   2   2     4551.91     4292.22     80.54 o
   4   2   2     5029.53     4942.02     79.02 o
   6   2   2     4476.51     4304.87     69.31 o
   8   2   2     7273.18     7265.26    114.72 o
  10   2   2      641.91      684.93     12.48 o
  12   2   2     2283.22     2208.94     53.29 o
  14   2   2      665.14      660.62     27.50 o
  16   2   2     2245.31     2070.26     49.26 o
  18   2   2     1237.05     1172.00     33.28 o
  20   2   2      104.79      120.65     10.54 o
  22   2   2       83.70       97.09      9.90 o
  24   2   2      170.90      164.88      7.23 o
  26   2   2      123.31      124.18      5.42 o
  28   2   2      121.70      120.09      4.73 o
 -29   3   2      143.03      164.98      5.82 o
 -27   3   2      157.89      163.07      4.79 o
 -25   3   2      182.80      172.55      6.54 o
 -23   3   2     2480.05     2460.30     42.67 o
 -21   3   2     1293.30     1239.41     33.08 o
 -19   3   2     1100.47     1108.19     22.28 o
 -17   3   2      486.87      516.05     13.22 o
 -15   3   2      203.70      197.11      6.58 o
 -13   3   2      302.31      369.83      9.65 o
 -11   3   2    13240.48    13892.53    257.91 o
  -9   3   2      860.57      853.54     22.21 o
  -7   3   2    14891.89    14937.07    273.82 o
  -5   3   2     1986.04     1936.52     31.68 o
  -3   3   2     5209.40     5267.27     81.84 o
  -1   3   2      132.34      131.66      3.47 o
   1   3   2     3683.34     3610.01     64.07 o
   3   3   2     1675.10     1616.45     26.88 o
   5   3   2      198.38      170.80      5.14 o
   7   3   2     3099.72     3109.72     59.79 o
   9   3   2     1598.37     1627.94     32.19 o
  11   3   2     1931.47     2000.38     48.63 o
  13   3   2       75.33       84.35      8.31 o
  15   3   2      397.93      355.43     19.18 o
  17   3   2      706.48      654.03     14.69 o
  19   3   2      716.96      697.39     26.22 o
  21   3   2      643.27      601.34     18.86 o
  23   3   2      217.49      200.84      7.68 o
  25   3   2       49.03       45.71      3.61 o
  27   3   2      148.50      131.65      7.03 o
 -28   4   2       89.40       74.76      5.11 o
 -26   4   2       84.29       83.07      6.39 o
 -24   4   2      287.29      269.38      7.02 o
 -22   4   2      694.43      622.15     13.22 o
 -20   4   2     2051.51     2043.96     33.09 o
 -18   4   2      461.37      456.77      9.04 o
 -16   4   2      251.81      270.94      6.92 o
 -14   4   2      421.45      454.97     12.46 o
 -12   4   2     1058.42     1066.73     22.57 o
 -10   4   2     5301.68     5273.12    100.34 o
  -8   4   2       31.36       31.95      2.91 o
  -6   4   2     6476.58     6218.15    116.92 o
  -4   4   2     3550.53     3566.47     69.53 o
  -2   4   2     6264.00     6596.44    189.98 o
   0   4   2     1323.99     1449.47     26.74 o
   2   4   2      349.66      361.47      8.73 o
   4   4   2     1392.10     1445.53     28.74 o
   6   4   2     3925.61     3894.97     91.87 o
   8   4   2     1409.76     1508.65     37.50 o
  10   4   2      344.12      381.66     12.88 o
  12   4   2      739.70      749.25     22.38 o
  14   4   2       80.05       73.81      5.53 o
  16   4   2      282.80      266.07     10.87 o
  18   4   2       31.45       43.45      5.75 o
  20   4   2      292.90      310.61      8.34 o
  22   4   2       49.31       59.60      4.27 o
  24   4   2      268.53      266.91      8.55 o
  26   4   2       76.03       72.01      3.82 o
 -27   5   2       97.60       89.46      7.03 o
 -25   5   2      161.34      169.50      6.99 o
 -23   5   2      315.64      302.98     10.40 o
 -21   5   2      379.47      383.30      9.49 o
 -19   5   2      107.56      109.03      4.70 o
 -17   5   2      364.77      403.32      8.86 o
 -15   5   2     1865.28     1840.73     30.39 o
 -13   5   2     1357.42     1281.63     27.26 o
 -11   5   2       89.74      100.01      4.48 o
  -9   5   2      553.53      608.38     13.86 o
  -7   5   2      550.01      569.86     12.89 o
  -5   5   2     3913.75     3915.24     88.86 o
  -3   5   2      719.68      687.20     17.62 o
  -1   5   2     1372.12     1397.27     38.42 o
   1   5   2      481.76      510.73     14.24 o
   3   5   2     2549.51     2660.54     85.95 o
   5   5   2      917.99      888.44     23.93 o
   7   5   2     2080.03     2122.65     65.04 o
   9   5   2      273.80      281.77     10.61 o
  11   5   2     1322.34     1376.71     53.12 o
  13   5   2      847.87      824.54     15.57 o
  15   5   2      415.37      423.40      9.54 o
  17   5   2      567.79      553.26     15.66 o
  19   5   2      348.71      351.79     13.42 o
  21   5   2      108.73      106.54      5.82 o
  23   5   2       74.35       92.28      4.91 o
  25   5   2       20.82       23.14      2.45 o
 -26   6   2       66.86       65.82      5.75 o
 -24   6   2       21.81       19.50      3.51 o
 -22   6   2      710.31      726.58     18.99 o
 -20   6   2     1075.99     1013.16     25.10 o
 -18   6   2     1304.96     1243.73     29.64 o
 -16   6   2      266.69      263.67      7.24 o
 -14   6   2      702.99      731.41     13.55 o
 -12   6   2      334.45      302.75      7.06 o
 -10   6   2     1030.55     1038.81     20.13 o
  -8   6   2      461.64      450.75     13.56 o
  -6   6   2      588.82      577.70     16.05 o
  -4   6   2     1193.69     1181.91     29.19 o
  -2   6   2      616.97      606.23     24.30 o
   0   6   2      856.79      855.95     21.71 o
   2   6   2       78.29       69.65      7.03 o
   4   6   2       49.63       56.23      7.03 o
   6   6   2     1259.08     1239.67     45.44 o
   8   6   2      312.67      318.20     10.85 o
  10   6   2      306.30      295.43      6.47 o
  12   6   2      766.57      760.92     12.50 o
  14   6   2      377.96      388.70      8.75 o
  16   6   2      325.67      341.48      7.92 o
  18   6   2      732.01      711.74     15.07 o
  20   6   2      237.59      251.52      8.28 o
  22   6   2       69.60       75.27      3.99 o
 -23   7   2       92.79       89.84      4.97 o
 -21   7   2      513.06      522.08     14.24 o
 -19   7   2      242.05      268.80      9.71 o
 -17   7   2      905.99      909.07     22.60 o
 -15   7   2      349.37      388.29     12.18 o
 -13   7   2     2230.64     2243.11     50.06 o
 -11   7   2      796.32      851.77     14.92 o
  -9   7   2     1286.48     1261.35     26.51 o
  -7   7   2      380.24      399.09      7.39 o
  -5   7   2     1150.66      992.41     26.99 o
  -3   7   2      673.22      675.46     17.17 o
  -1   7   2      462.54      441.58     15.34 o
   1   7   2      129.99      128.74      4.47 o
   3   7   2      342.59      336.27     11.76 o
   5   7   2     1047.38     1035.69     20.68 o
   7   7   2     2572.55     2471.23     42.20 o
   9   7   2      606.22      580.97     11.51 o
  11   7   2       64.16       80.48      4.15 o
  13   7   2      322.49      349.53      8.31 o
  15   7   2      666.65      617.98     12.07 o
  17   7   2     1224.10     1226.72     23.52 o
  19   7   2       38.35       38.14      3.06 o
  21   7   2      249.26      226.91     10.87 o
 -22   8   2      406.94      444.99     16.62 o
 -20   8   2       52.11       48.16      3.53 o
 -18   8   2      267.67      273.48      9.01 o
 -16   8   2      966.54      943.97     22.36 o
 -14   8   2      210.33      217.21      8.28 o
 -12   8   2      215.42      193.14      9.22 o
 -10   8   2      330.06      384.63      9.49 o
  -8   8   2     1865.68     1826.93     25.69 o
  -6   8   2       91.65       90.82      3.95 o
  -4   8   2      191.86      199.58      5.71 o
  -2   8   2      590.25      597.17     11.41 o
   0   8   2      881.75      852.33     15.26 o
   2   8   2     1779.20     1776.12     32.78 o
   4   8   2     1377.66     1363.80     26.11 o
   6   8   2      439.15      483.14     12.17 o
   8   8   2      259.36      251.31      7.75 o
  10   8   2      709.44      735.05     13.51 o
  12   8   2      347.93      355.75      8.23 o
  14   8   2      236.98      247.62      6.31 o
  16   8   2       45.88       59.00      3.82 o
  18   8   2      301.12      301.59      9.91 o
 -19   9   2       88.27       86.91      6.39 o
 -17   9   2      327.12      364.36     14.70 o
 -15   9   2      355.40      374.82      9.98 o
 -13   9   2      320.62      335.58     15.34 o
 -11   9   2      566.87      579.85     15.59 o
  -9   9   2       16.99       15.34      3.31 o
  -7   9   2      427.31      425.61     10.58 o
  -5   9   2      859.21      866.25     17.97 o
  -3   9   2      767.88      759.20     17.08 o
  -1   9   2      339.20      384.62      8.18 o
   1   9   2      176.49      165.98      5.83 o
   3   9   2      756.35      741.56     15.48 o
   5   9   2     1348.41     1349.51     25.37 o
   7   9   2      265.44      268.45      7.48 o
   9   9   2       47.08       51.45      3.55 o
  11   9   2       39.44       38.01      3.18 o
  13   9   2      386.69      397.14      9.45 o
  15   9   2       49.29       41.77      3.52 o
 -14  10   2       88.77       74.13      5.75 o
 -12  10   2      209.87      200.69     10.23 o
 -10  10   2       51.11       45.24      3.83 o
  -8  10   2       79.40       99.70      4.36 o
  -6  10   2       21.72       20.79      2.58 o
  -4  10   2      111.22      104.18      5.42 o
  -2  10   2       43.14       45.07      5.43 o
   0  10   2      121.06      114.14      5.87 o
   2  10   2      260.27      270.77      9.04 o
   4  10   2      152.38      157.94      4.88 o
   6  10   2       58.21       64.38      3.18 o
   8  10   2       49.03       47.80      2.98 o
  10  10   2      292.30      306.79      9.27 o
  -3  11   2       43.41       40.90      3.16 o
  -1  11   2      249.12      258.69     10.87 o
   1  11   2       16.80       20.81      2.71 o
   3  11   2      281.75      255.69     10.87 o
 -12 -10   3      269.36      223.72     15.98 o
 -10 -10   3      457.97      487.18     24.93 o
  -8 -10   3      302.16      278.88     13.08 o
  -6 -10   3      105.43      106.08     10.86 o
  -4 -10   3       92.04       77.31     16.93 o
  -2 -10   3      758.27      775.70     22.28 o
   0 -10   3      548.73      579.78     17.97 o
   2 -10   3      214.39      220.87      9.82 o
   4 -10   3      195.88      207.71     12.14 o
   6 -10   3      122.47      116.31      8.31 o
   8 -10   3      302.67      333.04     14.06 o
  10 -10   3       25.86       26.72      3.37 o
 -19  -9   3       81.62       71.18      5.53 o
 -17  -9   3      136.73      137.45     18.21 o
 -15  -9   3       98.29      106.10      8.28 o
 -13  -9   3      611.10      544.67     20.29 o
 -11  -9   3        6.62        7.85      4.60 o
  -9  -9   3      189.83      189.35     11.27 o
  -7  -9   3      212.88      203.92     11.46 o
  -5  -9   3     1323.19     1181.70     37.78 o
  -3  -9   3      518.31      514.03     27.49 o
  -1  -9   3      478.63      497.93     16.73 o
   1  -9   3      381.18      370.02     14.10 o
   3  -9   3      431.04      430.72     15.36 o
   5  -9   3     1090.19     1072.95     29.98 o
   7  -9   3      197.29      184.70     12.14 o
   9  -9   3       47.44       35.78      6.39 o
  11  -9   3      129.63      124.61      8.31 o
  13  -9   3       28.88       38.27      3.82 o
 -22  -8   3        0.92       -0.64      3.07 o
 -20  -8   3        6.84       10.78      3.27 o
 -18  -8   3      297.05      321.27      9.42 o
 -16  -8   3        5.13        9.25      7.45 o
 -14  -8   3      219.74      232.70     12.27 o
 -12  -8   3      100.97       92.52      8.44 o
 -10  -8   3        4.49       10.95      4.79 o
  -8  -8   3      480.84      515.94     19.83 o
  -6  -8   3       15.44       12.23      4.60 o
  -4  -8   3      454.29      503.12     25.57 o
  -2  -8   3      174.50      167.44     13.42 o
   0  -8   3      440.14      408.29     21.10 o
   2  -8   3      222.69      203.05     10.10 o
   4  -8   3     1751.82     1735.89     59.55 o
   6  -8   3      873.88      879.97     42.21 o
   8  -8   3     1008.83     1031.24     36.46 o
  10  -8   3       49.24       58.79      7.03 o
  12  -8   3       89.56       79.24      7.67 o
  14  -8   3      280.42      293.53      8.10 o
  16  -8   3      354.49      324.39      8.20 o
 -25  -7   3       88.21       82.43      4.91 o
 -23  -7   3      330.62      333.73     11.36 o
 -21  -7   3      456.07      476.72     21.42 o
 -19  -7   3        5.02        6.27      4.35 o
 -17  -7   3      937.66      877.91     26.28 o
 -15  -7   3       19.67       21.72      8.31 o
 -13  -7   3       69.97       95.21     13.42 o
 -11  -7   3      791.21      817.99     39.01 o
  -9  -7   3     3707.74     3652.36     98.71 o
  -7  -7   3     1921.00     1780.38     50.72 o
  -5  -7   3      625.54      584.98     26.22 o
  -3  -7   3      366.55      367.94     15.14 o
  -1  -7   3      629.59      659.64     22.14 o
   1  -7   3      381.77      367.49     22.05 o
   3  -7   3      154.32      167.73      8.73 o
   5  -7   3     1088.25     1034.30     39.35 o
   7  -7   3      522.55      514.24     17.05 o
   9  -7   3      709.77      726.46     27.50 o
  11  -7   3      339.47      364.02     12.73 o
  13  -7   3      836.99      837.60     17.91 o
  15  -7   3       22.50       27.47      3.77 o
  17  -7   3       67.93       81.99      9.27 o
  19  -7   3      204.63      209.52      7.90 o
 -26  -6   3      186.05      182.98      7.06 o
 -24  -6   3       90.30       86.08      6.71 o
 -22  -6   3      133.85      150.20     22.05 o
 -20  -6   3      211.83      205.98     10.27 o
 -18  -6   3       68.18       84.97      7.20 o
 -16  -6   3      807.75      772.73     40.93 o
 -14  -6   3      103.10       97.13     12.78 o
 -12  -6   3     1108.19      977.33     30.27 o
 -10  -6   3     2369.46     2356.30     63.53 o
  -8  -6   3      253.01      210.26     10.16 o
  -6  -6   3      567.91      613.21     19.44 o
  -4  -6   3      679.69      719.16     18.34 o
  -2  -6   3      313.89      282.17      9.70 o
   0  -6   3     1375.69     1343.63     30.79 o
   2  -6   3      528.48      542.18     15.52 o
   4  -6   3      774.06      747.53     24.69 o
   6  -6   3     1569.05     1449.16     78.54 o
   8  -6   3     1528.32     1657.95     40.61 o
  10  -6   3     1173.81     1139.37     29.05 o
  12  -6   3       53.46       63.96      6.26 o
  14  -6   3      139.87      133.45      7.50 o
  16  -6   3      721.58      707.16     15.64 o
  18  -6   3       50.39       45.33      4.91 o
  20  -6   3      481.78      507.21     14.45 o
  22  -6   3      319.47      313.88     13.42 o
 -27  -5   3      143.89      157.21      8.31 o
 -25  -5   3       58.29       73.60      6.39 o
 -23  -5   3      454.97      459.29     28.13 o
 -21  -5   3      359.59      331.87     31.32 o
 -19  -5   3      653.55      686.60     21.34 o
 -17  -5   3      332.62      327.08     20.77 o
 -15  -5   3      529.89      608.98     20.74 o
 -13  -5   3      269.59      312.18     33.24 o
 -11  -5   3      510.82      557.32     19.18 o
  -9  -5   3      620.13      556.20     14.99 o
  -7  -5   3      863.61      849.83     46.38 o
  -5  -5   3     3170.87     3132.66    107.85 o
  -3  -5   3     3350.25     3348.48     67.72 o
  -1  -5   3      118.41      100.26      5.59 o
   1  -5   3      134.05      131.61      5.75 o
   3  -5   3       22.85       15.95      2.63 o
   5  -5   3      954.84      943.24     19.70 o
   7  -5   3     1792.84     1712.74     46.87 o
   9  -5   3      431.84      417.85     15.97 o
  11  -5   3     1316.26     1308.79     28.11 o
  13  -5   3       35.12       41.94      4.92 o
  15  -5   3      658.81      640.27     12.87 o
  17  -5   3      446.30      458.60     17.88 o
  19  -5   3       83.54       93.97      6.45 o
  21  -5   3      212.52      206.97      8.35 o
  23  -5   3       58.35       58.25      7.35 o
 -28  -4   3      562.92      526.89     19.82 o
 -26  -4   3      515.73      536.42     19.82 o
 -24  -4   3      270.55      247.99     13.42 o
 -22  -4   3      639.39      628.61     42.20 o
 -20  -4   3      129.53      136.10      8.27 o
 -18  -4   3      812.40      839.34     23.96 o
 -16  -4   3     1060.50     1077.47     46.07 o
 -14  -4   3      329.28      345.49     13.78 o
 -12  -4   3       61.56       88.34     21.73 o
 -10  -4   3     2089.94     2188.16     45.64 o
  -8  -4   3     1249.51     1387.95     29.20 o
  -6  -4   3      706.47      666.71     13.42 o
  -4  -4   3     3629.28     3592.41     61.51 o
  -2  -4   3     3520.30     3646.82     61.89 o
   0  -4   3     1395.84     1371.48     30.86 o
   2  -4   3     2467.84     2550.60     43.81 o
   4  -4   3      198.77      219.41      9.19 o
   6  -4   3     1711.87     1772.34     84.23 o
   8  -4   3      599.12      647.04     20.11 o
  10  -4   3     1064.52     1050.26     41.27 o
  12  -4   3      892.59      775.61     35.82 o
  14  -4   3      401.85      391.04      9.14 o
  16  -4   3      165.38      158.95     14.12 o
  18  -4   3      112.48      131.58      7.52 o
  20  -4   3      276.81      288.93     17.90 o
  22  -4   3        1.49       -0.21      2.60 o
  24  -4   3      204.62      209.59      7.67 o
 -31  -3   3      100.09      126.53      7.67 o
 -29  -3   3      198.37      225.74     21.09 o
 -27  -3   3      354.95      359.15     11.52 o
 -25  -3   3      117.32      109.85      5.25 o
 -23  -3   3      636.18      624.72     23.66 o
 -21  -3   3     2044.64     2009.43     62.13 o
 -19  -3   3     1606.09     1581.42     65.95 o
 -17  -3   3      715.72      706.70     33.90 o
 -15  -3   3      531.12      561.69     18.73 o
 -13  -3   3     2579.80     2801.63     70.30 o
 -11  -3   3     3014.00     3095.04     77.05 o
  -9  -3   3        9.28       48.56      5.75 o
  -7  -3   3      748.18      819.85     15.11 o
  -5  -3   3     1061.68     1120.31     22.27 o
  -3  -3   3       86.77       94.71      3.55 o
  -1  -3   3     4159.50     4185.24     81.61 o
   1  -3   3     4431.45     4441.43     85.70 o
   3  -3   3     3128.12     3236.90     75.03 o
   5  -3   3     2334.24     2429.47     58.78 o
   7  -3   3     1117.27     1148.86     30.16 o
   9  -3   3      126.91      140.33      7.06 o
  11  -3   3     2160.76     1946.97     53.19 o
  13  -3   3      501.71      493.31     15.34 o
  15  -3   3     1575.59     1520.03     29.98 o
  17  -3   3     1501.62     1475.53     34.82 o
  19  -3   3       82.07       82.74     12.14 o
  21  -3   3      355.07      374.63     11.92 o
  23  -3   3      451.03      471.07     28.77 o
  25  -3   3      158.42      174.37      5.82 o
 -30  -2   3      102.72      112.83      4.29 o
 -28  -2   3       17.38       21.45      4.47 o
 -26  -2   3      276.39      286.57     16.62 o
 -24  -2   3      207.68      208.28      6.13 o
 -22  -2   3      432.60      375.17     11.97 o
 -18  -2   3       37.29       30.52      3.85 o
 -16  -2   3      283.98      277.67     10.61 o
 -14  -2   3     5452.13     5760.17    109.86 o
 -12  -2   3      663.28      703.68     13.49 o
 -10  -2   3     4549.58     4728.50     77.00 o
  -8  -2   3     3929.00     4158.30     66.91 o
  -6  -2   3     3308.96     3238.97     47.04 o
  -4  -2   3     9877.42     9827.10    266.36 o
  -2  -2   3     4304.69     4473.35     85.26 o
   0  -2   3      354.70      375.09     10.62 o
   2  -2   3     7991.41     8473.62    189.26 o
   4  -2   3     3957.78     4042.97     94.50 o
   6  -2   3      761.85      865.05     22.95 o
   8  -2   3      102.90      116.54      9.91 o
  10  -2   3      961.19      873.50     24.05 o
  12  -2   3     1507.31     1471.13     38.28 o
  14  -2   3      437.17      437.83     18.22 o
  16  -2   3      988.46      995.78     19.86 o
  18  -2   3      757.39      730.84     17.97 o
  20  -2   3      591.72      619.63     13.72 o
  22  -2   3     1934.57     1706.28     31.25 o
  24  -2   3      829.32      821.57     18.78 o
 -31  -1   3      661.04      682.89     13.65 o
 -29  -1   3       31.06       33.76      3.82 o
 -27  -1   3      191.99      198.96      8.13 o
 -25  -1   3     1654.22     1569.96     36.88 o
 -23  -1   3     4506.53     4443.48     58.41 o
 -21  -1   3      904.13      851.31     22.07 o
 -19  -1   3     3164.71     2924.62     89.51 o
 -17  -1   3     1210.51     1292.89     44.80 o
 -15  -1   3     1726.70     1869.67     37.44 o
 -13  -1   3     2707.41     2947.02     49.39 o
 -11  -1   3      692.80      723.33     13.26 o
  -9  -1   3     5356.73     5417.94     87.48 o
  -7  -1   3     2437.68     2346.51     44.37 o
  -5  -1   3     3022.48     3041.03     68.56 o
  -3  -1   3      385.80      341.99      7.26 o
  -1  -1   3     7123.36     7070.52    160.61 o
   1  -1   3     3396.38     3415.81     76.43 o
   3  -1   3     6285.90     6502.83    145.05 o
   5  -1   3     1439.47     1462.66     27.89 o
   7  -1   3     1113.99     1125.53     37.45 o
   9  -1   3     3179.90     3081.28     79.32 o
  11  -1   3     2461.14     2477.11     77.60 o
  13  -1   3     1603.89     1475.01     38.10 o
  15  -1   3      221.14      221.89      8.74 o
  17  -1   3      111.76       98.52      4.75 o
  19  -1   3      120.73      115.11      5.13 o
  21  -1   3      344.21      341.79      8.80 o
  23  -1   3       18.74       19.49      2.32 o
  25  -1   3      123.34      131.64      8.31 o
 -32   0   3       47.52       46.65      5.11 o
 -30   0   3      133.27      141.68      4.77 o
 -28   0   3      216.57      211.09     14.70 o
 -26   0   3      258.96      244.98     11.18 o
 -24   0   3     8601.10     8509.31    142.97 o
 -22   0   3        9.16       11.31      2.42 o
 -20   0   3       29.41       35.78      8.31 o
 -18   0   3      457.11      434.09     15.02 o
 -16   0   3       78.44      126.06      6.09 o
 -14   0   3     2711.81     2898.38    112.96 o
 -12   0   3     1943.26     1940.06     45.12 o
 -10   0   3     1070.00     1104.41     21.69 o
  -8   0   3      425.45      453.04     11.76 o
  -6   0   3      140.46      132.69      4.52 o
  -4   0   3       90.95      117.94      4.07 o
  -2   0   3       41.23       55.89      2.56 o
   0   0   3    10015.47     9523.93    181.46 o
   2   0   3     3143.95     2897.80     74.75 o
   4   0   3     4729.38     4768.78     87.32 o
   6   0   3     7760.40     7862.26    125.89 o
   8   0   3     1829.39     1973.76     38.90 o
  10   0   3      676.29      699.99     19.12 o
  12   0   3       36.41       47.28      5.11 o
  14   0   3      220.23      218.58     11.50 o
  16   0   3        0.02       -2.13      2.13 o
  18   0   3       20.29       20.62      2.76 o
  20   0   3       77.53       88.09      4.30 o
  22   0   3        6.19       11.65      2.24 o
  24   0   3      723.68      671.52     23.66 o
  26   0   3      274.34      263.99     11.51 o
 -31   1   3      660.00      737.55     24.30 o
 -29   1   3       30.17       31.61      5.75 o
 -27   1   3      189.50      203.92      7.68 o
 -25   1   3     1663.38     1643.68     30.06 o
 -23   1   3     4478.87     4399.53     79.69 o
 -21   1   3      914.10      842.77     18.37 o
 -19   1   3     3158.94     2924.50     65.51 o
 -17   1   3     1216.02     1243.42     29.52 o
 -15   1   3     1719.24     1905.44     44.85 o
 -13   1   3     2694.27     3046.20     68.08 o
 -11   1   3      687.01      721.25     18.32 o
  -9   1   3     5323.16     5453.42    120.43 o
  -7   1   3     2428.13     2388.16     81.63 o
  -5   1   3     3025.33     3123.92    130.46 o
  -3   1   3      384.30      349.34     16.95 o
  -1   1   3     7092.24     7056.75    145.70 o
   1   1   3     3403.48     3215.92    169.22 o
   3   1   3     6243.74     6265.50     98.26 o
   5   1   3     1447.02     1445.50     29.25 o
   7   1   3     1106.31     1164.52     22.48 o
   9   1   3     3190.10     3144.06     88.96 o
  11   1   3     2459.27     2467.22     64.77 o
  13   1   3     1611.38     1534.30     50.59 o
  15   1   3      225.69      221.77      9.59 o
  17   1   3      114.02       93.88     10.22 o
  19   1   3      120.12      106.08      8.95 o
  21   1   3      343.30      343.89     15.34 o
  23   1   3       17.37       22.51      3.83 o
  25   1   3      122.72      147.78      6.09 o
  27   1   3      259.41      244.18     10.23 o
 -30   2   3      104.52      123.44      3.85 o
 -28   2   3       17.38       17.22      2.91 o
 -26   2   3      276.87      269.43      7.38 o
 -24   2   3      209.67      211.28      7.90 o
 -22   2   3      433.99      404.67     10.40 o
 -20   2   3      410.86      417.72     13.67 o
 -18   2   3       39.07       33.85      3.52 o
 -16   2   3      284.98      296.20     10.19 o
 -14   2   3     5433.29     5763.76    108.37 o
 -12   2   3      659.22      693.08     18.09 o
 -10   2   3     4538.35     4736.82    105.72 o
  -8   2   3     3933.65     4031.37     91.78 o
  -6   2   3     3308.89     3149.94     65.10 o
  -4   2   3     9833.36     9787.58    173.90 o
  -2   2   3     4318.59     4566.37     88.14 o
   0   2   3      356.46      375.60      7.70 o
   2   2   3     7966.79     8098.85    180.12 o
   4   2   3     3959.83     4065.86     75.27 o
   6   2   3      756.81      873.72     17.91 o
   8   2   3      102.80      100.86      4.91 o
  10   2   3      947.67      886.82     34.55 o
  12   2   3     1510.54     1503.38     55.06 o
  14   2   3      432.06      442.39     21.10 o
  16   2   3      979.25      978.13     33.27 o
  18   2   3      751.87      721.61     18.54 o
  20   2   3      595.65      628.77     16.50 o
  22   2   3     1925.40     1766.29     37.58 o
  24   2   3      829.09      835.71     19.67 o
  26   2   3       51.98       62.24      6.71 o
 -29   3   3      196.70      221.54      7.03 o
 -27   3   3      357.22      368.15     21.41 o
 -25   3   3      120.68      111.74      4.43 o
 -23   3   3      639.66      607.41     16.05 o
 -21   3   3     2052.31     1992.80     43.69 o
 -19   3   3     1596.93     1581.98     39.38 o
 -17   3   3      706.53      714.06     17.12 o
 -15   3   3      522.86      560.56     13.69 o
 -13   3   3     2570.22     2860.21     54.90 o
 -11   3   3     2991.99     3039.58     88.69 o
  -9   3   3        9.15       74.64     12.14 o
  -7   3   3      746.43      788.14     14.10 o
  -5   3   3     1064.09     1072.39     18.43 o
  -3   3   3       84.62       97.44      3.01 o
  -1   3   3     4173.22     4366.15     76.86 o
   1   3   3     4463.56     4555.55     98.86 o
   3   3   3     3150.95     3140.19     62.18 o
   5   3   3     2343.85     2429.17     46.27 o
   7   3   3     1123.39     1144.34     23.43 o
   9   3   3      126.90      137.91      5.14 o
  11   3   3     2135.49     1890.42     70.49 o
  13   3   3      500.88      448.18     22.38 o
  15   3   3     1566.64     1490.11     28.81 o
  17   3   3     1493.94     1402.96     32.13 o
  19   3   3       80.72       77.16     10.22 o
  21   3   3      355.73      350.38     15.98 o
  23   3   3      459.48      480.94     12.66 o
  25   3   3      160.66      161.01      6.71 o
 -26   4   3      510.04      520.38     12.66 o
 -24   4   3      274.01      256.83      6.96 o
 -22   4   3      633.76      619.73     13.22 o
 -20   4   3      134.09      134.18      4.35 o
 -18   4   3      808.23      836.51     20.33 o
 -16   4   3     1055.60     1016.60     23.39 o
 -14   4   3      326.53      337.22      9.65 o
 -12   4   3       61.97       62.86      3.80 o
 -10   4   3     2093.37     2240.60     43.32 o
  -8   4   3     1240.69     1355.96     27.53 o
  -6   4   3      699.29      684.61     13.90 o
  -4   4   3     3637.16     3768.34     66.68 o
  -2   4   3     3517.60     3760.70     67.03 o
   0   4   3     1398.35     1386.57     32.60 o
   2   4   3     2466.02     2552.58     47.64 o
   4   4   3      202.51      238.14      9.59 o
   6   4   3     1718.00     1771.49     35.16 o
   8   4   3      603.45      660.14     15.20 o
  10   4   3     1056.32     1082.49     31.99 o
  12   4   3      890.46      785.51     33.90 o
  14   4   3      395.94      385.77     12.88 o
  16   4   3      163.89      150.82      9.59 o
  18   4   3      114.25      122.84      6.09 o
  20   4   3      280.55      285.45      7.93 o
  22   4   3        1.19        0.64      1.95 o
  24   4   3      206.40      205.85      9.27 o
 -25   5   3       56.33       69.65      7.03 o
 -23   5   3      458.35      460.27     10.44 o
 -21   5   3      359.90      331.43      8.64 o
 -19   5   3      649.71      704.63     17.04 o
 -17   5   3      336.21      338.63      7.92 o
 -15   5   3      533.64      584.85     11.69 o
 -13   5   3      267.09      253.74      9.33 o
 -11   5   3      515.70      617.93     16.96 o
  -9   5   3      622.67      571.81     15.83 o
  -7   5   3      856.16      816.61     23.03 o
  -5   5   3     3175.66     3158.21     71.49 o
  -3   5   3     3360.66     3454.18     76.25 o
  -1   5   3      118.76      108.36     14.38 o
   1   5   3      137.83      118.48      4.80 o
   3   5   3       23.22       12.81      2.71 o
   5   5   3      973.15     1028.16     35.83 o
   7   5   3     1811.08     1838.86     60.85 o
  11   5   3     1311.09     1345.45     25.23 o
  13   5   3       36.45       52.49      4.02 o
  15   5   3      661.54      650.63     14.48 o
  17   5   3      444.83      467.31     13.74 o
  19   5   3       83.41      102.82      8.95 o
  21   5   3      210.57      225.65      6.37 o
  23   5   3       58.84       72.14      3.82 o
 -26   6   3      186.61      166.81      8.95 o
 -24   6   3       92.96       94.57      5.43 o
 -22   6   3      130.38      149.10      6.99 o
 -20   6   3      210.23      205.95      5.89 o
 -18   6   3       68.82       91.21      8.47 o
 -16   6   3      803.24      770.42     16.07 o
 -14   6   3      105.52       83.21      4.40 o
 -12   6   3     1104.81      984.60     19.19 o
 -10   6   3     2387.26     2392.39     42.30 o
  -8   6   3      256.97      219.62      6.47 o
  -6   6   3      563.39      570.36     24.30 o
  -4   6   3      685.99      709.24     27.50 o
  -2   6   3      313.58      284.45     14.06 o
   0   6   3     1373.43     1306.54     40.33 o
   2   6   3      524.78      515.98     23.02 o
   6   6   3     1574.82     1485.33     48.02 o
   8   6   3     1533.88     1567.79     20.89 o
  10   6   3     1174.03     1147.43     19.41 o
  12   6   3       50.51       57.12      3.70 o
  14   6   3      140.90      158.64      5.72 o
  16   6   3      731.89      717.84     15.22 o
  18   6   3       49.80       47.09      5.23 o
  20   6   3      485.19      516.38     10.92 o
  22   6   3      316.95      295.34     12.79 o
 -23   7   3      333.01      347.10     14.70 o
 -21   7   3      462.44      481.19     15.02 o
 -19   7   3        5.41        4.33      2.91 o
 -17   7   3      950.79      912.77     22.60 o
 -15   7   3       20.08       20.15      3.24 o
 -13   7   3       67.28       77.80      3.98 o
 -11   7   3      792.36      811.21     16.33 o
  -9   7   3     3709.21     3692.07     63.48 o
  -7   7   3     1928.29     1776.44     27.91 o
  -5   7   3      619.26      595.42     11.35 o
  -3   7   3      368.61      375.34      9.01 o
  -1   7   3      637.02      641.48     15.97 o
   1   7   3      387.71      379.78      8.31 o
   3   7   3      150.71      162.82      6.69 o
   5   7   3     1094.19     1028.91     17.91 o
   7   7   3      522.05      505.67     12.18 o
   9   7   3      704.29      700.33     13.42 o
  11   7   3      333.13      342.94      7.64 o
  13   7   3      829.24      828.94     13.17 o
  15   7   3       23.11       27.60      2.25 o
  17   7   3       68.67       69.97      4.97 o
  19   7   3      199.47      212.88     12.14 o
 -22   8   3        0.93        2.98      2.00 o
 -20   8   3        6.60        6.64      2.13 o
 -18   8   3      297.41      334.72      9.82 o
 -16   8   3        5.13        5.22      2.60 o
 -14   8   3      218.80      229.70     14.06 o
 -12   8   3       99.13       89.44      7.38 o
 -10   8   3        4.38        7.92      2.88 o
  -8   8   3      481.63      514.14     11.61 o
  -6   8   3       15.04        9.57      2.14 o
  -4   8   3      453.26      440.97      9.34 o
  -2   8   3      174.16      167.43      6.00 o
   0   8   3      442.71      395.19      8.62 o
   2   8   3      221.32      198.41      5.83 o
   4   8   3     1752.35     1774.43     28.25 o
   6   8   3      877.96      876.65     18.09 o
   8   8   3     1011.14     1028.69     20.68 o
  10   8   3       50.34       53.84      4.63 o
  12   8   3       88.94       87.35      3.98 o
  14   8   3      280.88      287.41      6.63 o
  16   8   3      356.06      329.52     12.12 o
 -19   9   3       84.17       85.63      5.75 o
 -17   9   3      134.83      132.92      8.31 o
 -15   9   3       96.97      102.24      7.67 o
 -13   9   3      612.91      567.83     21.74 o
 -11   9   3        5.60        5.75      3.83 o
  -9   9   3      189.80      188.61      7.90 o
  -7   9   3      209.36      206.70      5.18 o
  -5   9   3     1320.47     1249.10     20.30 o
  -3   9   3      516.48      505.79      9.96 o
  -1   9   3      477.56      464.85      9.56 o
   1   9   3      376.12      375.69      8.14 o
   3   9   3      432.88      447.78     11.97 o
   5   9   3     1091.79     1109.60     21.30 o
   7   9   3      198.96      194.36      6.14 o
   9   9   3       45.48       45.63      3.28 o
  11   9   3      129.41      115.78      5.55 o
  13   9   3       29.01       38.39      3.00 o
 -14  10   3      278.76      253.77     10.87 o
 -12  10   3      269.42      253.76     11.51 o
 -10  10   3      457.19      489.10     18.54 o
  -8  10   3      306.11      297.23      9.04 o
  -6  10   3      102.41       95.96      6.95 o
  -4  10   3       91.93       86.72      4.06 o
  -2  10   3      757.58      747.72     15.26 o
   0  10   3      544.15      582.63     16.30 o
   2  10   3      206.22      215.16      5.83 o
   4  10   3      195.74      215.90      5.83 o
   6  10   3      124.41      124.80      4.13 o
   8  10   3      301.83      331.12     13.42 o
  10  10   3       28.29       28.98      2.71 o
  -1  11   3      123.19      116.31      7.03 o
   1  11   3       67.48       75.40      5.75 o
  -8 -10   4      336.21      336.04     16.62 o
  -6 -10   4       87.11       99.34      6.73 o
  -4 -10   4       34.01       39.45      4.60 o
  -2 -10   4      276.50      284.90     10.90 o
   0 -10   4      406.88      402.76     17.90 o
   2 -10   4        8.53       15.97      4.47 o
   4 -10   4      344.24      341.36     14.70 o
   8 -10   4       36.42       34.23      3.37 o
 -19  -9   4       95.34      110.04      7.35 o
 -17  -9   4       23.79       21.73      4.73 o
 -15  -9   4      108.86      100.97     10.22 o
 -13  -9   4       51.94       53.53      6.45 o
 -11  -9   4      779.74      800.27     26.88 o
  -9  -9   4      227.01      236.07     20.45 o
  -7  -9   4      274.46      255.60     12.52 o
  -5  -9   4      281.86      311.80     14.38 o
  -3  -9   4       28.98       36.21      6.39 o
  -1  -9   4      138.49      133.29      8.28 o
   1  -9   4      224.79      217.70     10.28 o
   3  -9   4      181.40      174.24      9.19 o
   5  -9   4      355.83      364.36     16.62 o
   7  -9   4      511.24      520.45     20.46 o
   9  -9   4      263.67      288.49      9.71 o
  11  -9   4       21.02       22.08      4.47 o
 -22  -8   4      195.14      209.91      8.73 o
 -20  -8   4        2.96        7.61      3.08 o
 -18  -8   4       39.54       38.88      4.37 o
 -16  -8   4      306.43      296.12     13.65 o
 -14  -8   4      636.25      661.86     23.66 o
 -12  -8   4     1021.72     1088.63     34.10 o
 -10  -8   4      307.16      288.13     20.13 o
  -8  -8   4      496.58      499.01     31.97 o
  -6  -8   4     1597.12     1515.52     49.93 o
  -4  -8   4     1422.11     1352.75     36.29 o
  -2  -8   4       91.92       90.63      8.95 o
   0  -8   4      503.43      507.58     17.19 o
   2  -8   4      183.33      177.29     19.81 o
   4  -8   4      940.07      922.56     26.28 o
   6  -8   4      774.39      832.69     30.06 o
   8  -8   4      585.15      591.45     23.66 o
  10  -8   4      196.05      184.06     10.86 o
  12  -8   4      426.49      442.79     15.66 o
  14  -8   4      284.45      310.65     13.42 o
 -25  -7   4      122.88      112.31      5.82 o
 -23  -7   4       33.30       23.68      4.25 o
 -21  -7   4      389.34      376.58     11.83 o
 -19  -7   4      447.98      432.59     15.81 o
 -17  -7   4      337.44      348.36     13.81 o
 -15  -7   4      236.82      250.53     19.81 o
 -13  -7   4      401.95      373.44     15.74 o
 -11  -7   4      259.64      280.67     13.01 o
  -9  -7   4      175.54      186.62     10.55 o
  -7  -7   4      312.26      308.72     18.54 o
  -5  -7   4      715.26      680.15     44.45 o
  -3  -7   4      500.05      498.12     16.27 o
  -1  -7   4      190.15      210.59     13.42 o
   1  -7   4     1071.29      975.55     28.47 o
   3  -7   4      419.27      403.49     14.73 o
   5  -7   4       57.21       65.12      6.28 o
   7  -7   4      586.96      638.75     24.30 o
   9  -7   4      383.23      371.39     17.26 o
  11  -7   4       17.71       25.86      3.94 o
  13  -7   4      100.16      121.17      5.54 o
  15  -7   4      718.43      768.72     19.83 o
  17  -7   4     1067.79     1048.64     23.41 o
 -26  -6   4      351.92      369.10     11.01 o
 -24  -6   4      470.92      484.57     18.86 o
 -22  -6   4      417.84      360.28     27.21 o
 -20  -6   4      349.72      407.16     26.53 o
 -18  -6   4     1180.52     1255.26     33.97 o
 -16  -6   4      212.53      187.89     16.62 o
 -14  -6   4      302.61      322.14     21.09 o
 -12  -6   4      104.51      120.70      9.27 o
 -10  -6   4      670.30      656.21     22.10 o
  -8  -6   4     1307.28     1316.85     31.46 o
  -6  -6   4      544.28      583.51     23.66 o
  -4  -6   4      578.51      628.99     20.80 o
  -2  -6   4       22.88       21.74      4.73 o
   0  -6   4       63.70       75.35      6.91 o
   2  -6   4      377.61      365.43     14.83 o
   4  -6   4      123.97      126.96      6.97 o
   6  -6   4      296.68      286.99     14.70 o
   8  -6   4      180.30      184.69     11.50 o
  10  -6   4      362.31      367.20     12.73 o
  12  -6   4       25.36       33.11      4.18 o
  14  -6   4      114.31      107.25      4.71 o
  16  -6   4      533.75      539.98     12.51 o
  18  -6   4      157.78      166.96      5.75 o
  20  -6   4       24.49       27.20      3.37 o
 -27  -5   4      693.83      704.41     14.23 o
 -25  -5   4       53.27       41.35      5.23 o
 -23  -5   4      221.20      202.88      9.93 o
 -21  -5   4      365.59      316.65     21.73 o
 -19  -5   4      385.46      396.26     14.88 o
 -17  -5   4     1114.32     1083.55     64.94 o
 -15  -5   4     2398.77     2289.64     61.91 o
 -13  -5   4        1.53        2.37      3.66 o
 -11  -5   4      169.51      124.78      8.63 o
  -9  -5   4     1066.68      949.36     28.01 o
  -7  -5   4       36.24       50.37      4.73 o
  -5  -5   4      483.27      521.51     16.95 o
  -3  -5   4      226.18      192.65      8.80 o
  -1  -5   4     1452.46     1430.03     39.60 o
   1  -5   4     1428.55     1502.80     36.17 o
   3  -5   4     2099.12     2009.60     43.01 o
   5  -5   4      228.28      223.82     10.59 o
   7  -5   4      312.11      338.13     22.37 o
   9  -5   4      631.94      612.65     15.52 o
  11  -5   4     1645.24     1587.80     26.51 o
  13  -5   4      607.21      616.43     12.41 o
  15  -5   4       38.92       39.21      4.23 o
  17  -5   4       46.09       43.02      4.02 o
  19  -5   4       53.35       42.07      4.45 o
  21  -5   4       37.59       37.96      3.53 o
 -30  -4   4       13.70       19.17      3.83 o
 -28  -4   4       61.97       70.22      7.03 o
 -26  -4   4      610.63      568.93     19.50 o
 -24  -4   4      304.21      300.71     21.41 o
 -22  -4   4      118.32      108.84     11.40 o
 -20  -4   4      457.30      469.06     16.41 o
 -18  -4   4      409.40      424.99     15.34 o
 -16  -4   4     1798.20     1933.47     76.21 o
 -14  -4   4      862.77      795.51     24.77 o
 -12  -4   4     1180.81     1179.31     33.80 o
 -10  -4   4     3444.32     3491.60    120.73 o
  -8  -4   4     2714.62     2872.73     56.51 o
  -6  -4   4     3007.10     2966.11     59.38 o
  -4  -4   4     4656.12     4835.13     96.89 o
  -2  -4   4     2237.56     2260.19     45.73 o
   0  -4   4      392.55      412.23     11.06 o
   2  -4   4      465.75      431.83     14.38 o
   4  -4   4      833.50      873.80     32.95 o
   6  -4   4     2717.53     2767.68     68.97 o
   8  -4   4       27.70       38.34      5.20 o
  10  -4   4      872.71      814.63     23.20 o
  12  -4   4     1053.35     1034.65     17.92 o
  14  -4   4      482.15      480.03     12.34 o
  16  -4   4      618.39      600.50     20.17 o
  18  -4   4      195.58      199.51      8.01 o
  20  -4   4      548.54      531.87     14.90 o
  22  -4   4      321.41      302.97      9.19 o
 -31  -3   4      179.16      185.98      8.95 o
 -29  -3   4       97.19       99.23      5.63 o
 -27  -3   4      312.76      319.82     11.70 o
 -25  -3   4      277.11      283.22     22.69 o
 -23  -3   4      474.30      469.32     15.66 o
 -21  -3   4      269.33      275.45     10.16 o
 -19  -3   4      343.61      323.03     12.27 o
 -17  -3   4       65.30      118.21     12.78 o
 -15  -3   4      373.35      370.77     21.10 o
 -13  -3   4      561.83      549.30     24.30 o
 -11  -3   4     1328.54     1438.01     54.42 o
  -9  -3   4      734.04      834.59     17.60 o
  -7  -3   4     2185.92     2145.89     41.94 o
  -5  -3   4      799.02      772.82     16.99 o
  -3  -3   4     2611.94     2836.04     85.70 o
  -1  -3   4     1063.48     1093.43     28.02 o
   1  -3   4     4127.09     4280.12    101.52 o
   3  -3   4      101.54      130.23      6.45 o
   5  -3   4      624.75      596.39     20.15 o
   7  -3   4       43.74       50.27      4.73 o
   9  -3   4       72.29       83.39      7.35 o
  11  -3   4      166.30      159.43      8.27 o
  13  -3   4      391.46      346.40      8.66 o
  15  -3   4       26.62       25.71      3.73 o
  17  -3   4     1364.43     1307.17     38.25 o
  19  -3   4       50.99       72.08      6.39 o
  21  -3   4      272.85      283.13     23.33 o
  23  -3   4       55.13       70.06      4.13 o
 -32  -2   4      214.59      234.57     10.23 o
 -30  -2   4      270.41      272.67     16.62 o
 -28  -2   4      236.66      219.47      8.80 o
 -26  -2   4      477.26      460.04     11.06 o
 -24  -2   4      445.40      456.47     13.78 o
 -22  -2   4     2618.88     2514.65     54.62 o
 -20  -2   4     1133.30     1057.05     35.83 o
 -18  -2   4     1022.88      961.63     44.79 o
 -16  -2   4     1394.17     1368.75     58.90 o
 -14  -2   4     4879.76     5276.27    183.77 o
 -12  -2   4     3083.87     3209.97     75.34 o
 -10  -2   4     1470.30     1655.81     39.62 o
  -8  -2   4     4869.26     5310.18     98.20 o
  -6  -2   4     1395.89     1437.92     34.42 o
  -4  -2   4     2034.49     2150.02     50.55 o
  -2  -2   4     2240.37     2367.66     71.57 o
   0  -2   4      112.44      120.70     12.78 o
   2  -2   4    10178.66    10431.78    237.33 o
   4  -2   4       38.03       56.31      5.11 o
   6  -2   4     1238.72     1214.99     63.70 o
   8  -2   4      766.59      699.96     20.22 o
  10  -2   4      231.98      232.16      9.52 o
  12  -2   4      631.95      588.49     25.26 o
  14  -2   4      301.01      295.13      6.75 o
  16  -2   4      354.66      340.28      7.90 o
  18  -2   4        4.78        7.93      2.60 o
  20  -2   4       38.17       37.87      3.28 o
  22  -2   4      195.46      184.23      6.67 o
  24  -2   4      383.61      405.13     10.82 o
 -31  -1   4       99.94      105.44      4.97 o
 -29  -1   4      213.50      212.43      8.95 o
 -27  -1   4      233.44      236.92      9.04 o
 -25  -1   4      997.40      971.71     17.09 o
 -23  -1   4      649.00      655.95     14.27 o
 -21  -1   4      389.84      386.49     10.62 o
 -19  -1   4      608.47      578.06     25.58 o
 -17  -1   4      580.66      592.88     18.54 o
 -15  -1   4      287.82      313.47     10.61 o
 -13  -1   4     7292.57     7859.36    146.13 o
 -11  -1   4     1575.97     1748.38     34.02 o
  -9  -1   4     2292.89     2378.17     53.55 o
  -7  -1   4      412.22      410.20     11.52 o
  -5  -1   4     1884.86     2011.30     46.05 o
  -3  -1   4     7313.13     7225.13    230.60 o
  -1  -1   4    11831.55    11836.74    271.69 o
   1  -1   4     3541.22     3647.83     83.16 o
   3  -1   4      251.27      228.18      7.64 o
   5  -1   4     4263.44     4182.22     80.10 o
   7  -1   4     3152.07     2842.44     67.49 o
   9  -1   4      556.05      500.19     14.84 o
  11  -1   4      280.26      278.50     10.28 o
  13  -1   4      236.52      221.14      9.59 o
  15  -1   4      357.17      326.27      7.47 o
  17  -1   4      938.70      918.54     15.85 o
  19  -1   4      290.72      276.66      9.47 o
  21  -1   4       69.73       96.94      4.18 o
  23  -1   4      341.54      306.83      9.46 o
  25  -1   4      139.66      131.65      7.67 o
 -32   0   4       35.97       28.13      3.76 o
 -30   0   4      161.09      148.61      6.09 o
 -28   0   4       81.34      100.09      5.63 o
 -26   0   4      621.36      610.62     13.65 o
 -24   0   4     1925.80     1812.74     32.87 o
 -22   0   4       27.96       38.86      8.91 o
 -20   0   4        4.14       12.14      7.67 o
 -18   0   4       49.57       52.76      4.97 o
 -16   0   4     3548.93     3919.37    134.24 o
 -14   0   4     7814.79     8551.15    190.31 o
 -12   0   4     4412.64     4947.60    111.10 o
 -10   0   4      627.39      625.33     16.28 o
  -8   0   4     1349.54     1578.87     36.70 o
  -6   0   4     1255.00     1353.47     44.21 o
  -4   0   4    15101.71    14830.46    325.12 o
  -2   0   4     3891.46     3951.68     87.54 o
   0   0   4     8210.96     8179.11    254.40 o
   2   0   4       34.96       37.72      2.15 o
   4   0   4     6113.18     6010.55    110.06 o
   6   0   4      404.10      430.19      9.65 o
   8   0   4      553.18      526.30     19.82 o
  10   0   4     3518.35     3415.79    109.81 o
  12   0   4     1029.17      993.64     35.19 o
  14   0   4       12.70       17.25      3.83 o
  16   0   4      241.84      219.43      5.83 o
  18   0   4      114.28       94.12      5.77 o
  20   0   4      325.70      285.46     21.73 o
  22   0   4       32.28       19.08      3.37 o
  24   0   4       63.97       72.84      6.39 o
  26   0   4      151.47      162.33      7.67 o
 -31   1   4      100.47      111.74      3.89 o
 -29   1   4      213.48      217.94      7.68 o
 -27   1   4      234.59      243.49      7.25 o
 -25   1   4     1006.31      980.37     23.96 o
 -23   1   4      656.99      669.29     17.40 o
 -21   1   4      391.51      400.98      8.88 o
 -19   1   4      610.30      639.41     21.71 o
 -17   1   4      579.79      593.57     17.18 o
 -15   1   4      294.79      315.24     10.40 o
 -13   1   4     7293.69     8047.10    176.49 o
 -11   1   4     1568.77     1760.80     41.23 o
  -9   1   4     2303.43     2302.71     43.10 o
  -7   1   4      414.91      438.37     13.79 o
  -5   1   4     1881.40     2054.47     37.41 o
  -3   1   4     7336.10     7453.27    131.99 o
  -1   1   4    11828.23    12083.29    212.92 o
   1   1   4     3527.23     3565.97     65.02 o
   3   1   4      251.09      223.73      6.54 o
   5   1   4     4256.18     4122.78     91.48 o
   7   1   4     3138.19     2862.46     63.57 o
   9   1   4      551.35      482.15     17.90 o
  15   1   4      358.87      337.51      8.58 o
  17   1   4      957.56      938.25     22.81 o
  19   1   4      290.30      275.98      9.71 o
  21   1   4       69.62       85.62      7.67 o
  23   1   4      340.12      319.61     13.42 o
  25   1   4      139.97      151.30      5.64 o
 -32   2   4      217.96      246.08     10.23 o
 -30   2   4      267.59      296.95      8.14 o
 -28   2   4      241.88      247.18      6.64 o
 -26   2   4      483.19      486.37     13.33 o
 -24   2   4      453.59      465.85     24.29 o
 -22   2   4     2609.90     2569.81     47.61 o
 -20   2   4     1131.16     1083.64     30.25 o
 -18   2   4     1033.66     1033.64     23.03 o
 -16   2   4     1399.13     1447.27     30.01 o
 -14   2   4     4845.25     5474.29    120.84 o
 -12   2   4     3084.57     3202.31     73.11 o
 -10   2   4     1458.08     1617.04     40.04 o
  -8   2   4     4824.70     5082.07     93.53 o
  -6   2   4     1393.10     1420.95     26.75 o
  -4   2   4     2040.31     2140.08     39.38 o
  -2   2   4     2250.47     2444.42     45.05 o
   0   2   4      115.78      135.88     13.50 o
   2   2   4    10186.31    10378.62    472.92 o
   4   2   4       39.90       58.79      5.75 o
   6   2   4     1240.36     1191.42     40.33 o
   8   2   4      771.27      730.50     25.59 o
  14   2   4      294.33      295.51      8.10 o
  16   2   4      352.07      336.02     10.37 o
  18   2   4        5.13       17.25      3.61 o
  20   2   4       37.77       44.24      4.52 o
  22   2   4      194.62      213.60      7.45 o
  24   2   4      386.04      414.49     24.93 o
 -29   3   4       99.81      125.94      4.91 o
 -27   3   4      313.94      320.19      7.73 o
 -25   3   4      273.46      270.44     19.17 o
 -23   3   4      468.09      446.39     15.56 o
 -21   3   4      268.52      271.72      7.10 o
 -19   3   4      342.27      317.55     13.44 o
 -17   3   4       64.77       84.08      8.50 o
 -15   3   4      382.11      385.43     10.48 o
 -13   3   4      562.34      563.73     13.55 o
 -11   3   4     1316.80     1442.93     29.22 o
  -9   3   4      727.01      763.82     17.03 o
  -7   3   4     2170.26     2103.15     43.20 o
  -5   3   4      812.29      811.77     20.41 o
  -3   3   4     2623.99     2827.78     51.63 o
  -1   3   4     1052.39     1103.28     26.48 o
   1   3   4     4128.75     4416.25     96.43 o
   3   3   4      100.83      131.67      4.66 o
   5   3   4      621.83      597.83     16.26 o
   7   3   4       43.47       63.26      6.39 o
   9   3   4       73.51       72.21      7.03 o
  13   3   4      386.50      326.47     12.15 o
  15   3   4       26.30       29.39      4.07 o
  17   3   4     1352.02     1240.10     30.72 o
  19   3   4       50.83       63.62      4.97 o
  21   3   4      271.35      287.35     19.49 o
  23   3   4       56.34       69.23      3.55 o
 -28   4   4       62.68       68.76      3.77 o
 -26   4   4      610.58      571.97     16.31 o
 -24   4   4      308.87      303.38     12.78 o
 -22   4   4      118.84      106.99      5.82 o
 -20   4   4      463.32      499.88     14.02 o
 -18   4   4      413.69      466.45     16.98 o
 -16   4   4     1806.25     1843.66     35.94 o
 -14   4   4      857.77      841.45     18.75 o
 -12   4   4     1189.66     1237.57     25.67 o
 -10   4   4     3426.08     3496.10     66.72 o
  -8   4   4     2713.95     2890.07    108.11 o
  -6   4   4     3001.98     3099.89     55.70 o
  -4   4   4     4659.91     4946.68    107.83 o
  -2   4   4     2239.69     2349.02     52.57 o
   0   4   4      394.90      432.13     12.43 o
   2   4   4      473.68      441.14     13.10 o
   4   4   4      839.26      903.47     23.06 o
   6   4   4     2756.96     2835.66     64.60 o
   8   4   4       28.42       33.23      5.11 o
  10   4   4      879.26      814.92     29.42 o
  12   4   4     1050.33     1005.10     20.06 o
  14   4   4      485.60      484.60     19.18 o
  16   4   4      617.52      585.03     23.98 o
  18   4   4      197.48      197.75      6.58 o
  20   4   4      544.40      522.11     11.54 o
  22   4   4      323.07      306.29      7.66 o
  24   4   4       11.80        7.03      2.56 o
 -27   5   4      701.00      640.84     24.30 o
 -25   5   4       53.92       45.78      2.50 o
 -23   5   4      221.29      214.44      7.82 o
 -21   5   4      364.62      313.59      8.44 o
 -19   5   4      379.78      410.41     10.70 o
 -17   5   4     1107.54     1088.97     19.32 o
 -15   5   4     2396.13     2302.92     37.04 o
 -13   5   4        1.37        4.44      2.02 o
 -11   5   4      167.61      134.45      6.33 o
  -9   5   4     1061.89      974.62     24.87 o
  -7   5   4       36.21       44.79      3.53 o
  -5   5   4      480.95      533.38     16.62 o
  -3   5   4      230.03      199.24      7.67 o
  -1   5   4     1461.30     1428.30     34.85 o
   1   5   4     1429.87     1547.55     30.43 o
   3   5   4     2107.97     2032.56     48.00 o
   5   5   4      222.76      212.07      8.80 o
   9   5   4      631.47      616.59     18.00 o
  11   5   4     1647.49     1648.40     26.24 o
  13   5   4      604.45      635.06     12.12 o
  15   5   4       40.93       40.95      4.45 o
  17   5   4       43.59       40.41      4.13 o
  19   5   4       52.63       41.97      4.15 o
  21   5   4       38.56       39.97      2.81 o
 -26   6   4      346.12      343.28     14.06 o
 -24   6   4      472.29      479.69     13.11 o
 -22   6   4      421.05      388.51     11.26 o
 -20   6   4      355.97      403.23      9.65 o
 -18   6   4     1171.90     1238.90     50.34 o
 -16   6   4      211.16      191.65      6.12 o
 -14   6   4      305.53      314.95      8.20 o
 -12   6   4      106.15      124.49      4.86 o
 -10   6   4      671.30      669.20     17.11 o
  -8   6   4     1307.10     1283.61     24.09 o
  -6   6   4      535.64      529.41     21.10 o
   0   6   4       65.43       66.45      7.03 o
   2   6   4      380.04      338.71     11.07 o
   4   6   4      120.84      113.86      3.86 o
   6   6   4      297.79      288.26      7.00 o
   8   6   4      178.72      172.65      5.39 o
  10   6   4      353.30      358.68      7.40 o
  12   6   4       25.43       35.60      3.30 o
  14   6   4      112.95      108.33      5.08 o
  16   6   4      536.43      545.82     12.15 o
  18   6   4      158.14      188.44      6.61 o
  20   6   4       23.81       26.16      2.15 o
 -23   7   4       32.69       34.13      4.15 o
 -21   7   4      389.29      394.24     11.27 o
 -19   7   4      447.59      429.10      9.47 o
 -17   7   4      341.20      330.80      8.30 o
 -15   7   4      233.16      244.05      6.89 o
 -13   7   4      401.36      358.24      8.89 o
 -11   7   4      260.15      270.81      7.19 o
  -9   7   4      173.13      180.22      7.64 o
  -7   7   4      312.89      311.88     10.37 o
  -5   7   4      728.25      696.50     17.02 o
  -3   7   4      496.70      487.60      9.99 o
  -1   7   4      190.08      223.29      6.15 o
   1   7   4     1086.64     1017.63     17.59 o
   3   7   4      419.16      401.77      8.87 o
   5   7   4       56.52       64.44      3.19 o
   7   7   4      590.88      601.67     10.47 o
   9   7   4      382.84      381.82      7.44 o
  11   7   4       17.68       25.05      3.32 o
  13   7   4      100.54      119.95      6.09 o
  15   7   4      720.49      758.14     15.07 o
  17   7   4     1067.81     1032.85     33.92 o
 -20   8   4        2.73        8.95      2.13 o
 -18   8   4       41.06       44.06     10.54 o
 -16   8   4      314.98      294.15     10.55 o
 -14   8   4      637.47      656.07     16.57 o
 -12   8   4     1022.16     1031.44     25.03 o
 -10   8   4      307.07      274.64      9.59 o
  -8   8   4      505.47      538.01     14.65 o
  -6   8   4     1593.55     1563.49     29.23 o
  -4   8   4     1414.28     1374.31     29.10 o
  -2   8   4       92.64       97.20      4.21 o
   0   8   4      504.70      495.55     10.31 o
   2   8   4      187.16      177.47      5.51 o
   4   8   4      951.24      940.15     16.55 o
   6   8   4      780.84      794.63     14.63 o
   8   8   4      584.87      593.94     13.29 o
  10   8   4      197.64      199.81      6.39 o
  12   8   4      423.33      441.35     16.52 o
  14   8   4      288.71      305.98     36.75 o
  16   8   4      216.89      198.14      9.59 o
 -17   9   4       23.57       23.64      4.47 o
 -15   9   4      105.73      106.08      7.67 o
 -13   9   4       53.66       56.87      6.39 o
 -11   9   4      774.11      805.22     28.78 o
  -9   9   4      223.33      223.44      7.67 o
  -7   9   4      269.09      262.46      7.05 o
  -5   9   4      279.43      282.46      7.58 o
  -3   9   4       28.10       35.37      2.70 o
  -1   9   4      136.24      129.24      4.42 o
   1   9   4      223.14      229.37      5.99 o
   3   9   4      181.86      174.69      5.03 o
   5   9   4      350.65      357.17      8.98 o
   7   9   4      508.98      531.69     17.85 o
   9   9   4      259.77      286.69     12.27 o
  11   9   4       21.97       21.36      2.21 o
 -12  10   4       14.61       14.70      3.83 o
 -10  10   4        1.06       10.22      3.83 o
  -8  10   4      343.03      343.91     14.06 o
  -6  10   4       87.06       90.39      4.73 o
  -4  10   4       34.57       53.43     10.86 o
  -2  10   4      282.09      289.65      7.38 o
   0  10   4      408.33      410.71      7.82 o
   2  10   4        9.15       13.55      1.86 o
   4  10   4      347.14      353.23      9.94 o
   6  10   4      170.88      176.22      4.88 o
   8  10   4       36.04       43.45      4.47 o
 -10 -10   5      138.44      126.54      8.31 o
  -8 -10   5       82.46       90.74      7.67 o
  -6 -10   5      300.97      299.15     13.42 o
  -4 -10   5       38.20       42.81      5.75 o
  -2 -10   5      159.82      125.90      8.95 o
   0 -10   5      229.98      232.01     11.50 o
   2 -10   5      155.16      185.97      9.59 o
   4 -10   5      201.20      188.33     11.82 o
 -19  -9   5       62.30       62.62      9.58 o
 -17  -9   5       17.92       14.06      4.47 o
 -15  -9   5      313.99      304.27     17.90 o
 -13  -9   5        1.13       -0.54      2.69 o
 -11  -9   5      145.06      164.76      8.56 o
  -9  -9   5       63.82       60.64      5.06 o
  -7  -9   5       21.59       27.73      4.45 o
  -5  -9   5      176.58      167.23      8.73 o
  -3  -9   5      275.66      283.34     11.36 o
  -1  -9   5      498.23      470.97     15.82 o
   1  -9   5        3.83        3.19      3.83 o
   3  -9   5      232.94      230.73     12.14 o
   5  -9   5      670.44      753.99     24.94 o
   7  -9   5       39.79       37.06      3.99 o
   9  -9   5      286.08      283.81     11.51 o
 -22  -8   5      171.72      171.65      7.98 o
 -20  -8   5      294.72      310.99     10.16 o
 -18  -8   5      118.16      115.08      6.91 o
 -16  -8   5      261.11      266.40      9.55 o
 -14  -8   5      128.95      150.98      7.22 o
 -12  -8   5       56.84       55.47      5.06 o
 -10  -8   5      192.48      176.12      7.97 o
  -8  -8   5      822.84      810.17     23.81 o
  -6  -8   5      558.67      561.76     20.46 o
  -4  -8   5      336.35      345.49     13.19 o
  -2  -8   5     1180.81     1170.95     66.55 o
   0  -8   5      499.40      505.39     31.65 o
   2  -8   5       34.26       31.31      6.39 o
   4  -8   5       36.23       42.17      6.39 o
   6  -8   5      137.35      113.75      9.59 o
   8  -8   5       46.87       51.58     13.42 o
  10  -8   5       24.51       28.33      3.66 o
  12  -8   5      150.80      176.38      9.59 o
  14  -8   5      134.41      125.90      7.67 o
 -25  -7   5      239.92      226.82      8.28 o
 -23  -7   5      103.26      107.89      5.23 o
 -21  -7   5      224.85      224.73      6.85 o
 -19  -7   5      551.33      548.60     12.63 o
 -17  -7   5      905.12      892.98     21.61 o
 -15  -7   5       19.80       25.25      4.03 o
 -13  -7   5      166.89      166.14      9.64 o
 -11  -7   5     1312.58     1306.78     29.75 o
  -9  -7   5      138.62      142.29      7.09 o
  -7  -7   5      323.26      318.14     34.20 o
  -5  -7   5      777.55      742.45     22.11 o
  -3  -7   5      167.48      172.88      9.26 o
  -1  -7   5      121.11      111.20      7.45 o
   1  -7   5      141.07      160.90      8.55 o
   3  -7   5      128.91      109.91     10.22 o
   5  -7   5      156.11      155.29     10.86 o
   7  -7   5       61.44       61.98      7.67 o
   9  -7   5      673.20      685.85     18.28 o
  11  -7   5      171.81      176.38      7.52 o
  13  -7   5       73.20       63.41      4.29 o
  15  -7   5      261.28      284.22      7.25 o
 -26  -6   5      546.22      620.92     15.83 o
 -24  -6   5      167.55      156.50      6.20 o
 -22  -6   5      213.59      211.49      8.01 o
 -20  -6   5      915.80      879.51     20.15 o
 -18  -6   5      987.29     1015.24     28.10 o
 -16  -6   5     1556.25     1495.22     39.20 o
 -14  -6   5      431.00      413.61     23.97 o
 -12  -6   5     1444.76     1458.74     31.83 o
 -10  -6   5      852.37      842.86     32.75 o
  -8  -6   5       71.42       65.61      6.09 o
  -6  -6   5     2369.13     2618.59     94.21 o
  -4  -6   5      225.76      249.25     15.98 o
  -2  -6   5      867.56      830.88     23.19 o
   0  -6   5     1306.74     1317.47     33.37 o
   2  -6   5      829.57      829.56     30.06 o
   4  -6   5     1058.96     1016.60     35.19 o
   6  -6   5      273.57      279.31     14.70 o
   8  -6   5      531.82      524.90     21.10 o
  10  -6   5      118.57      125.45      9.78 o
  12  -6   5      262.75      246.83      8.10 o
  14  -6   5      540.24      537.95     12.54 o
  16  -6   5      134.81      145.06      5.38 o
  18  -6   5      342.51      351.60     10.37 o
 -29  -5   5      133.48      152.10      8.31 o
 -27  -5   5      293.06      327.71      8.12 o
 -25  -5   5      847.29      892.54     21.93 o
 -23  -5   5       37.30       41.91      4.21 o
 -21  -5   5       19.43       22.63      3.80 o
 -19  -5   5      227.14      252.50     13.57 o
 -17  -5   5      459.24      465.95     16.27 o
 -15  -5   5      630.12      622.82     49.88 o
 -13  -5   5      146.40      132.28     13.42 o
 -11  -5   5      112.08      111.83     12.14 o
  -9  -5   5      191.68      172.56     11.50 o
  -7  -5   5     1126.01     1142.87     46.07 o
  -5  -5   5      405.21      389.32     19.82 o
  -3  -5   5      117.08      125.01      7.23 o
  -1  -5   5      153.88      172.30      8.59 o
   1  -5   5     1601.51     1536.07     55.07 o
   5  -5   5      175.45      161.05     10.86 o
   7  -5   5     2238.00     2141.89     48.66 o
   9  -5   5      205.94      212.99      6.72 o
  11  -5   5      541.31      534.29     13.39 o
  13  -5   5       74.76       78.34      7.47 o
  15  -5   5       66.71       69.36      4.72 o
  17  -5   5       35.90       43.10      5.81 o
  19  -5   5      209.28      206.10      7.45 o
  21  -5   5      333.73      327.96     13.43 o
 -28  -4   5      540.04      555.29     11.80 o
 -26  -4   5      268.87      261.90      9.26 o
 -24  -4   5      107.30       94.98      6.33 o
 -22  -4   5      144.00      136.58      8.24 o
 -20  -4   5      354.07      385.78     11.22 o
 -18  -4   5      908.76      848.44     31.57 o
 -16  -4   5      337.83      362.43     22.37 o
 -14  -4   5      930.08      840.59     39.02 o
 -12  -4   5      490.76      485.28     24.94 o
  -6  -4   5     2102.87     2166.94     74.35 o
  -4  -4   5      683.58      736.16     28.78 o
  -2  -4   5      936.15      867.59     33.27 o
   0  -4   5      787.39      874.41     32.62 o
   2  -4   5     3869.51     4217.46    133.62 o
   4  -4   5     1640.23     1677.75     58.91 o
   6  -4   5      362.53      361.17     17.90 o
   8  -4   5     2009.96     1897.99     42.10 o
  10  -4   5      912.40      884.69     18.68 o
  12  -4   5      928.24      979.65     20.02 o
  14  -4   5      108.48      116.28      7.23 o
  16  -4   5      127.65      145.73      6.12 o
  18  -4   5      199.94      208.91      6.58 o
  20  -4   5       48.12       56.68      3.99 o
  22  -4   5       36.17       40.89      5.11 o
 -29  -3   5      417.05      444.14     15.34 o
 -27  -3   5      176.85      186.13      6.14 o
 -25  -3   5      160.31      170.81      9.27 o
 -23  -3   5     1486.26     1443.22     33.26 o
 -21  -3   5      971.29     1015.72     29.11 o
 -19  -3   5     1530.68     1464.40     29.95 o
 -17  -3   5      586.91      602.34     30.05 o
 -15  -3   5      234.91      235.20     16.62 o
 -13  -3   5      342.22      396.97     13.93 o
 -11  -3   5      834.83      802.22     31.35 o
  -9  -3   5      546.96      594.04     17.40 o
  -7  -3   5     1091.81     1096.44     28.71 o
  -5  -3   5      262.80      333.66     14.70 o
  -3  -3   5      210.91      303.60     13.42 o
  -1  -3   5     6862.87     7208.90    231.88 o
   1  -3   5      930.51      975.77     35.83 o
   3  -3   5      868.57      871.99     33.27 o
   5  -3   5      699.26      734.22     28.78 o
   7  -3   5      358.99      386.10     17.90 o
   9  -3   5      106.82       93.94      8.31 o
  11  -3   5       14.74       11.34      3.09 o
  13  -3   5     1204.54     1137.00     22.48 o
  15  -3   5       48.35       56.63      4.23 o
  17  -3   5      669.36      670.03     15.55 o
  19  -3   5       52.57       51.68      3.93 o
  21  -3   5      241.04      245.10     18.22 o
  23  -3   5       61.91       54.95      5.11 o
 -32  -2   5        5.34       10.86      3.19 o
 -30  -2   5      305.32      301.48      9.46 o
 -28  -2   5       38.96       41.07      3.99 o
 -26  -2   5      412.85      412.62     10.21 o
 -24  -2   5      981.22      977.73     23.74 o
 -22  -2   5      691.89      689.65     17.86 o
 -20  -2   5      530.77      555.31     16.94 o
 -18  -2   5      435.75      436.64     24.29 o
 -16  -2   5     1480.85     1561.06     42.20 o
 -14  -2   5      931.10      979.78     34.87 o
 -12  -2   5     1226.67     1241.00     32.13 o
 -10  -2   5      389.61      345.29     15.34 o
  -8  -2   5     1172.75     1194.00     41.61 o
  -6  -2   5     1563.63     1695.91     55.74 o
  -4  -2   5     2003.17     2023.01     68.61 o
  -2  -2   5      885.61      964.37     34.56 o
   0  -2   5     1776.95     1764.93     60.24 o
   2  -2   5     1116.15     1140.64     39.05 o
   4  -2   5      802.27      854.66     30.71 o
   6  -2   5       15.09       17.89      3.83 o
   8  -2   5      365.14      340.08     15.98 o
  10  -2   5      358.81      313.86     14.06 o
  12  -2   5      492.36      461.00      9.77 o
  14  -2   5       63.32       73.14      3.85 o
  16  -2   5      226.92      232.31      6.18 o
  18  -2   5      326.85      299.01      6.82 o
  20  -2   5       53.38       58.73      3.47 o
  22  -2   5      382.24      386.13     10.82 o
 -31  -1   5      122.91      133.21      7.03 o
 -29  -1   5       94.08       88.88      5.18 o
 -27  -1   5      376.30      383.80      8.28 o
 -25  -1   5      499.10      496.95     14.23 o
 -23  -1   5      681.13      654.68     13.12 o
 -21  -1   5       51.03       45.47      8.63 o
 -17  -1   5      323.35      313.60     13.74 o
 -15  -1   5     3166.77     3568.02     82.15 o
 -13  -1   5     4201.33     4534.06    142.77 o
 -11  -1   5     1865.71     1861.47     72.74 o
  -9  -1   5     2137.38     2396.73     77.60 o
  -7  -1   5     5228.30     5839.53    181.92 o
  -5  -1   5      876.75      864.63     30.72 o
  -3  -1   5     1103.33     1224.83     41.62 o
  -1  -1   5     1598.10     1648.81     54.47 o
   1  -1   5     1963.25     2077.92     69.24 o
   3  -1   5     3037.61     2982.24     66.74 o
   5  -1   5      409.36      417.03     11.97 o
   9  -1   5     2482.63     2357.99     77.57 o
  11  -1   5     1621.39     1497.62     47.38 o
  13  -1   5      451.76      465.50      9.45 o
  15  -1   5      681.60      692.33     12.58 o
  17  -1   5      210.43      209.16      5.63 o
  19  -1   5       17.74        7.17      2.69 o
  21  -1   5      321.21      368.82     15.98 o
  23  -1   5      123.23      133.04      6.71 o
 -32   0   5      176.55      174.87      5.87 o
 -30   0   5      866.41      890.74     23.03 o
 -28   0   5      382.01      327.81      8.73 o
 -26   0   5      127.97      107.70      6.09 o
 -24   0   5     3448.07     3221.63     55.78 o
 -22   0   5     3060.42     2860.20     44.88 o
 -18   0   5      231.02      239.63     10.23 o
 -16   0   5        0.82        7.03      2.71 o
 -14   0   5        8.98       23.66      3.16 o
 -12   0   5     4996.69     5419.32    121.62 o
 -10   0   5     5082.81     5374.29    136.98 o
  -8   0   5     7899.50     8578.28    189.54 o
  -6   0   5     2692.04     2712.23     61.31 o
  -4   0   5      510.21      521.25     19.19 o
  -2   0   5     1356.17     1594.44     51.89 o
   0   0   5    20509.72    21027.40    454.19 o
   2   0   5     1956.40     1777.87     40.80 o
   4   0   5       26.83       51.59      5.75 o
   6   0   5     3973.51     3753.64     83.38 o
   8   0   5     3771.58     3676.85    117.55 o
  10   0   5      162.76      152.74      8.95 o
  12   0   5       26.27       42.17      4.47 o
  14   0   5      243.46      193.03      8.39 o
  16   0   5       23.34       26.27      3.43 o
  18   0   5      222.65      226.19      6.99 o
  20   0   5      359.24      369.03     11.27 o
  22   0   5      399.21      437.76     11.97 o
  24   0   5       20.79       17.25      3.83 o
 -31   1   5      121.54      131.56      5.18 o
 -29   1   5       94.16       81.39      8.23 o
 -27   1   5      380.58      389.78     11.52 o
 -25   1   5      503.92      513.50     14.45 o
 -23   1   5      672.81      637.12     13.87 o
 -21   1   5       51.38       52.75      3.49 o
 -19   1   5      633.96      659.61     44.76 o
 -17   1   5      316.49      320.57     11.30 o
 -15   1   5     3178.10     3552.44     81.93 o
 -13   1   5     4182.11     4380.28    100.27 o
 -11   1   5     1880.38     1890.00     35.63 o
  -9   1   5     2130.52     2360.31     44.17 o
  -7   1   5     5216.71     5758.18    104.02 o
  -5   1   5      881.61      899.69     17.61 o
  -3   1   5     1105.36     1254.60     23.90 o
  -1   1   5     1621.51     1656.57     37.84 o
   1   1   5     1974.56     2144.67     48.06 o
   3   1   5     3029.11     2947.79     66.06 o
   5   1   5      406.41      436.69     12.79 o
   7   1   5      148.59      134.20      8.31 o
  13   1   5      452.26      466.71     10.80 o
  15   1   5      684.54      696.52     17.90 o
  17   1   5      211.61      222.19      7.48 o
  19   1   5       18.34       10.56      3.37 o
  21   1   5      320.95      363.71     14.70 o
  23   1   5      122.62      139.31      7.67 o
 -32   2   5        6.12        6.39      3.19 o
 -30   2   5      307.27      313.35      8.55 o
 -28   2   5       40.89       43.53      3.29 o
 -26   2   5      410.42      410.18     15.66 o
 -24   2   5      988.51      968.48     23.72 o
 -22   2   5      694.89      650.87     13.15 o
 -20   2   5      535.67      558.92     10.04 o
 -18   2   5      436.73      422.31     14.68 o
 -16   2   5     1486.30     1561.33     38.48 o
 -14   2   5      940.61     1003.20     25.56 o
 -12   2   5     1231.04     1263.33     31.00 o
 -10   2   5      392.46      350.04      8.47 o
  -8   2   5     1165.28     1213.87     23.53 o
  -6   2   5     1560.58     1659.24     31.55 o
  -4   2   5     2002.98     2099.35     38.86 o
  -2   2   5      903.57      985.68     19.18 o
   0   2   5     1769.80     1843.86     42.14 o
   2   2   5     1125.40     1098.41     37.77 o
   4   2   5      803.42      838.67     30.07 o
   6   2   5       15.89       25.56      4.47 o
   8   2   5      363.18      361.82     15.34 o
  12   2   5      495.14      456.46     10.80 o
  14   2   5       63.81       68.97      4.43 o
  16   2   5      227.50      214.21      6.84 o
  18   2   5      329.30      278.69     13.42 o
  20   2   5       50.85       56.90      4.52 o
  22   2   5      378.78      420.80     11.07 o
 -29   3   5      420.86      459.46     10.75 o
 -27   3   5      174.41      166.72      7.19 o
 -25   3   5      157.21      170.67      7.45 o
 -23   3   5     1491.57     1433.01     39.57 o
 -21   3   5      977.75     1017.74     22.05 o
 -19   3   5     1522.81     1498.46     29.87 o
 -17   3   5      592.13      563.76     33.41 o
 -15   3   5      233.87      244.56      8.01 o
 -13   3   5      343.18      389.78     10.56 o
 -11   3   5      830.21      809.94     21.03 o
  -9   3   5      544.20      595.78     13.02 o
  -7   3   5     1077.97     1113.02     21.78 o
  -5   3   5      260.08      300.91      7.58 o
  -3   3   5      209.11      260.84      8.80 o
  -1   3   5     6910.04     7435.63    161.64 o
   1   3   5      941.71     1017.79     25.33 o
   3   3   5      874.08      914.86     31.99 o
   5   3   5      701.52      747.65     27.50 o
   7   3   5      364.46      406.56     17.26 o
   9   3   5      112.13      103.52      8.31 o
  11   3   5       13.24       12.58      2.46 o
  13   3   5     1209.69     1131.80     21.79 o
  15   3   5       49.19       69.84      5.18 o
  17   3   5      667.95      674.06     19.82 o
  19   3   5       50.42       52.72      4.52 o
  21   3   5      238.46      240.97      6.49 o
  23   3   5       62.28       54.31      5.11 o
 -28   4   5      551.32      560.78     11.41 o
 -26   4   5      269.14      237.87      8.55 o
 -24   4   5      110.60       98.68      7.99 o
 -22   4   5      143.48      148.75      6.99 o
 -20   4   5      348.39      371.26     11.75 o
 -18   4   5      904.41      867.35     18.90 o
 -16   4   5      342.88      370.03      9.89 o
 -14   4   5      924.92      865.03     19.73 o
 -12   4   5      485.03      493.37     13.81 o
 -10   4   5      310.38      286.75      9.71 o
  -8   4   5     1160.34     1152.10     22.89 o
  -6   4   5     2108.76     2220.35     51.19 o
  -4   4   5      681.83      711.88     18.98 o
  -2   4   5      934.84      897.53     23.06 o
   0   4   5      782.93      849.67     30.38 o
   2   4   5     3873.17     4080.13     97.09 o
   4   4   5     1649.94     1694.42     56.99 o
   6   4   5      366.02      377.79     17.26 o
   8   4   5     2021.11     1905.28     37.34 o
  10   4   5      909.32      876.98     21.79 o
  12   4   5      934.16      952.46     33.26 o
  14   4   5      106.99      105.77      5.87 o
  16   4   5      128.69      148.59      6.78 o
  18   4   5      198.96      211.01      6.58 o
  20   4   5       49.93       54.88      3.15 o
  22   4   5       36.82       39.07      3.16 o
 -27   5   5      293.20      299.78     13.42 o
 -25   5   5      849.77      893.58     37.74 o
 -23   5   5       35.81       27.32      3.37 o
 -21   5   5       18.04       21.05      4.15 o
 -19   5   5      221.87      231.07     11.06 o
 -17   5   5      467.75      473.67     11.06 o
 -15   5   5      620.40      622.98     13.53 o
 -13   5   5      146.76      149.29      5.23 o
 -11   5   5      112.70       97.60      7.57 o
  -9   5   5      191.12      146.35     10.23 o
  -7   5   5     1126.02     1101.05     28.01 o
  -5   5   5      400.19      364.17     11.97 o
  -3   5   5      118.94      138.77      6.54 o
  -1   5   5      152.04      168.46     11.18 o
   1   5   5     1598.24     1514.35     30.80 o
   3   5   5      271.82      266.59     10.16 o
   5   5   5      174.54      163.78      5.16 o
   7   5   5     2250.70     2228.46     34.26 o
   9   5   5      211.59      219.66      6.28 o
  11   5   5      535.34      536.10     10.93 o
  13   5   5       76.85       71.92      5.53 o
  15   5   5       67.44       72.84      5.37 o
  17   5   5       35.15       43.20      3.99 o
  19   5   5      208.88      203.11      7.56 o
  21   5   5      336.44      361.21     12.79 o
 -26   6   5      546.91      632.42     21.74 o
 -24   6   5      170.51      155.79      5.53 o
 -22   6   5      213.34      217.82      6.25 o
 -20   6   5      916.29      911.66     17.96 o
 -18   6   5      983.71      970.34     19.44 o
 -16   6   5     1559.70     1496.89     36.87 o
 -14   6   5      432.28      422.51      9.91 o
 -12   6   5     1443.19     1421.21     28.31 o
 -10   6   5      860.14      881.63     21.93 o
  -8   6   5       71.61       75.37      9.90 o
  -6   6   5     2366.08     2345.02     78.83 o
  -4   6   5      221.58      251.42      7.50 o
  -2   6   5      875.16      783.39     16.96 o
   0   6   5     1313.50     1253.80     18.95 o
   2   6   5      830.91      817.36     14.62 o
   4   6   5     1051.53     1008.19     18.77 o
   6   6   5      278.72      276.56      7.00 o
   8   6   5      527.89      521.63     10.52 o
  10   6   5      120.99      119.90      5.17 o
  12   6   5      260.91      255.74      7.58 o
  14   6   5      547.61      554.85     12.03 o
  16   6   5      139.73      159.95      5.25 o
  18   6   5      340.45      362.73     11.84 o
 -23   7   5      101.98      102.88      7.03 o
 -21   7   5      224.08      222.49      7.64 o
 -19   7   5      553.75      551.92     11.51 o
 -17   7   5      907.78      870.59     17.30 o
 -15   7   5       20.14       18.19      2.39 o
 -13   7   5      170.49      172.98      7.36 o
 -11   7   5     1309.88     1325.85     31.21 o
  -9   7   5      138.65      145.85      7.03 o
  -7   7   5      326.94      354.30     11.52 o
  -5   7   5      774.57      758.74     19.67 o
  -3   7   5      168.31      174.13      6.39 o
  -1   7   5      117.25      105.98      4.47 o
   1   7   5      139.10      149.68      4.40 o
   3   7   5      132.59      125.40      4.06 o
   5   7   5      157.31      137.02      4.20 o
   7   7   5       62.15       72.65      3.77 o
   9   7   5      664.51      678.51     15.41 o
  11   7   5      173.49      177.14      5.06 o
  13   7   5       75.56       62.64      3.99 o
  15   7   5      263.17      284.06     22.05 o
  17   7   5      186.86      184.07      8.95 o
 -20   8   5      299.68      332.39     13.42 o
 -18   8   5      122.18       99.05      7.67 o
 -16   8   5      267.35      279.83      8.45 o
 -14   8   5      128.81      140.98      6.39 o
 -12   8   5       54.22       41.41      3.99 o
 -10   8   5      193.99      187.18      7.64 o
  -8   8   5      815.99      845.27     25.90 o
  -6   8   5      556.75      562.71     15.80 o
  -4   8   5      334.32      347.35      9.21 o
  -2   8   5     1184.95     1131.78     26.97 o
   0   8   5      496.89      478.70     11.07 o
   2   8   5       34.08       34.14      2.95 o
   4   8   5       35.04       42.17      3.41 o
   6   8   5      136.58      125.93      4.55 o
   8   8   5       46.34       40.19      2.95 o
  10   8   5       24.15       25.59      2.81 o
  12   8   5      149.29      160.26     13.42 o
  14   8   5      132.32      142.51      7.67 o
 -17   9   5       19.09       15.33      3.83 o
 -15   9   5      323.41      330.48     14.06 o
 -13   9   5        1.18        1.92      3.19 o
 -11   9   5      142.44      154.13      9.59 o
  -9   9   5       65.27       66.15      4.13 o
  -7   9   5       24.18       27.32      3.37 o
  -5   9   5      174.86      168.64      6.73 o
  -3   9   5      272.52      279.43      9.46 o
  -1   9   5      505.07      491.29     11.63 o
   1   9   5        4.06        7.17      1.98 o
   3   9   5      230.28      208.15      5.43 o
   5   9   5      664.61      677.42     12.15 o
   7   9   5       38.47       36.92      2.81 o
   9   9   5      284.79      285.69     14.70 o
 -10  10   5      139.66      131.65      7.67 o
  -8  10   5       83.34       80.52      6.39 o
  -6  10   5      298.86      267.83     12.15 o
  -4  10   5       38.06       41.65      2.71 o
  -2  10   5      159.44      142.01      4.23 o
   0  10   5      229.43      212.23      7.23 o
   2  10   5      157.93      175.75      7.67 o
   4  10   5      201.47      173.85      8.95 o
 -10 -10   6      612.12      605.06     21.11 o
  -8 -10   6      276.78      267.83     11.51 o
  -6 -10   6       66.96       79.87      6.39 o
  -4 -10   6       73.53       82.43      6.39 o
   0 -10   6      258.00      263.36     10.87 o
 -17  -9   6       55.79       54.95      5.75 o
 -15  -9   6       39.19       39.62      5.75 o
 -13  -9   6       14.08        7.67      3.83 o
 -11  -9   6      409.50      389.14     17.26 o
  -9  -9   6      447.19      405.81     13.82 o
  -7  -9   6      252.79      249.91     13.42 o
  -5  -9   6       48.17       40.26      5.75 o
  -3  -9   6      137.13      161.04     10.22 o
  -1  -9   6      245.40      230.09     12.14 o
   1  -9   6      207.06      225.61     10.86 o
   3  -9   6       14.21       11.49      3.07 o
   5  -9   6      133.92      127.66      5.37 o
   7  -9   6      284.01      307.47     12.78 o
 -22  -8   6      112.08      103.53     10.22 o
 -20  -8   6      738.81      732.36     18.53 o
 -18  -8   6      406.96      395.25     14.06 o
 -16  -8   6      409.91      403.14     12.09 o
 -14  -8   6      101.40       95.66      5.96 o
 -12  -8   6       44.76       41.28      4.43 o
 -10  -8   6      118.58      122.47      8.23 o
  -8  -8   6      237.39      255.58     10.73 o
  -6  -8   6      352.58      319.48     12.56 o
  -4  -8   6       73.67       57.51      7.67 o
  -2  -8   6       75.07       64.54      7.67 o
   0  -8   6       32.05       40.89      6.39 o
   2  -8   6      161.06      150.18     10.22 o
   4  -8   6      212.08      185.69      9.27 o
   6  -8   6       72.70       66.72      4.91 o
   8  -8   6       62.63       59.85      4.13 o
  10  -8   6      154.87      156.57      8.95 o
  12  -8   6      192.30      201.33      8.95 o
 -25  -7   6       11.62       15.97      4.47 o
 -23  -7   6      173.39      169.55      6.20 o
 -21  -7   6      236.75      258.15      7.42 o
 -19  -7   6      101.12      103.91      5.96 o
 -17  -7   6      224.64      210.57      8.36 o
 -15  -7   6      268.96      281.31      9.82 o
 -13  -7   6       91.99       95.15      6.20 o
 -11  -7   6       11.50        6.84      3.31 o
  -9  -7   6      427.18      426.90     14.56 o
  -7  -7   6      564.84      528.77     17.19 o
  -5  -7   6       92.69       85.44      6.73 o
  -3  -7   6       55.63       35.14      6.39 o
  -1  -7   6      421.41      469.22     19.82 o
   1  -7   6      231.93      214.10     12.78 o
   3  -7   6      305.17      285.07     14.70 o
   5  -7   6      194.69      192.70      8.90 o
   7  -7   6      628.86      642.16     29.41 o
   9  -7   6       13.36       12.66     10.22 o
  11  -7   6        2.56        3.34      2.91 o
  13  -7   6       35.95       28.76      5.43 o
 -26  -6   6      497.75      526.24     19.82 o
 -24  -6   6      210.44      202.60      6.18 o
 -22  -6   6        3.16        5.92      2.38 o
 -20  -6   6       60.87       67.14      4.61 o
 -18  -6   6     1273.62     1279.88     28.76 o
 -16  -6   6     2053.94     2058.11     55.12 o
 -14  -6   6     1504.69     1433.69     32.00 o
 -12  -6   6      637.30      583.87     15.70 o
 -10  -6   6      383.55      364.22     12.99 o
  -8  -6   6     1193.33     1183.97     30.74 o
  -6  -6   6     1061.39     1068.48     28.28 o
  -4  -6   6      805.21      750.89     21.65 o
  -2  -6   6      514.42      515.31     21.74 o
   0  -6   6       11.11       16.61      5.11 o
   2  -6   6        9.86        9.58      5.11 o
   4  -6   6       53.77       55.59      7.03 o
   6  -6   6        0.33        7.36      2.98 o
   8  -6   6      144.67      140.43      8.17 o
  10  -6   6      371.95      344.47     11.75 o
  12  -6   6      117.88      122.26      9.29 o
  14  -6   6       41.81       36.59      3.18 o
  16  -6   6      134.85      133.97      5.64 o
 -27  -5   6      236.02      246.16      6.64 o
 -25  -5   6      186.31      187.58      7.68 o
 -23  -5   6      502.12      523.64     22.70 o
 -21  -5   6      352.31      305.38      9.86 o
 -19  -5   6      728.72      747.80     20.45 o
 -17  -5   6      476.28      452.98     16.27 o
 -15  -5   6     2332.32     2308.63     73.05 o
 -13  -5   6      176.93      163.43      7.26 o
 -11  -5   6     1473.30     1425.09     30.42 o
  -9  -5   6     1156.97     1222.18     47.99 o
  -7  -5   6      269.09      295.93     17.26 o
  -5  -5   6      447.91      458.75     15.82 o
   1  -5   6      758.26      717.57     26.86 o
   3  -5   6      800.24      821.95     29.74 o
   5  -5   6      336.07      327.65      9.41 o
   7  -5   6      284.98      262.45      8.33 o
   9  -5   6      549.85      538.30     13.16 o
  11  -5   6      166.64      170.31      6.74 o
  13  -5   6      597.34      608.43     13.74 o
  15  -5   6      495.19      522.85     11.66 o
  17  -5   6      361.31      391.50      8.84 o
 -30  -4   6        5.10        5.11      3.19 o
 -28  -4   6       21.91       15.87      2.21 o
 -26  -4   6      251.81      253.45      9.04 o
 -24  -4   6      500.67      506.05     14.92 o
 -22  -4   6      669.64      624.95     27.82 o
 -20  -4   6      283.06      264.60      9.27 o
 -18  -4   6      232.43      259.96     20.45 o
 -16  -4   6      174.80      163.99      9.91 o
 -14  -4   6      581.08      530.71     28.13 o
 -12  -4   6       59.45       77.96     10.86 o
 -10  -4   6     1335.88     1315.80     30.43 o
  -8  -4   6     2280.35     2021.74     52.82 o
  -6  -4   6      388.78      367.58     17.90 o
  -4  -4   6      336.18      340.71     16.62 o
  -2  -4   6      282.36      283.16     14.70 o
   0  -4   6      245.64      275.47     14.70 o
   2  -4   6      442.71      438.56     20.46 o
   4  -4   6      454.05      427.06     18.54 o
   6  -4   6     1065.76     1027.49     24.87 o
   8  -4   6     1174.17     1169.46     23.01 o
  10  -4   6      231.46      228.83      8.43 o
  12  -4   6      524.78      537.61     12.41 o
  14  -4   6      480.00      499.03     11.67 o
  16  -4   6      171.76      159.40      5.75 o
  18  -4   6      173.06      182.40      5.60 o
  20  -4   6      208.38      201.33      9.59 o
 -31  -3   6       15.36       23.64      3.83 o
 -29  -3   6        5.29        4.47      3.19 o
 -27  -3   6      870.05      901.40     17.48 o
 -25  -3   6      980.18     1009.61     24.43 o
 -23  -3   6      498.20      552.41     15.59 o
 -21  -3   6      584.12      585.76     20.46 o
 -19  -3   6      984.27     1014.91     22.02 o
 -17  -3   6      498.34      482.04     16.94 o
 -15  -3   6      481.17      464.80     25.57 o
 -13  -3   6      693.74      720.76     33.90 o
 -11  -3   6      469.35      460.76     22.38 o
  -9  -3   6       91.66       99.05      7.67 o
  -7  -3   6      506.78      483.39     20.46 o
  -5  -3   6      398.66      430.25     18.54 o
  -3  -3   6     1381.49     1436.04     50.58 o
  -1  -3   6      803.29      769.53     30.06 o
   1  -3   6      504.33      514.70     21.74 o
   3  -3   6       76.81       89.46      7.67 o
   7  -3   6      780.59      769.30     19.67 o
   9  -3   6     1149.29     1129.92     22.02 o
  11  -3   6     1739.99     1755.41     31.74 o
  13  -3   6     1067.42     1071.54     22.48 o
  15  -3   6      248.45      252.32      8.17 o
  17  -3   6      266.03      249.64      7.09 o
  19  -3   6      108.30      100.25      5.18 o
 -32  -2   6      369.06      414.29     14.70 o
 -30  -2   6      179.20      194.92      9.59 o
 -28  -2   6      200.32      188.33      6.99 o
 -26  -2   6      260.97      242.42      7.25 o
 -24  -2   6      135.60      141.41      6.99 o
 -22  -2   6     2395.59     2289.98     49.16 o
 -20  -2   6       15.29       27.16      4.07 o
 -16  -2   6       91.51      101.01      7.20 o
 -14  -2   6      478.16      522.14     19.18 o
 -12  -2   6     1416.30     1487.29     52.50 o
 -10  -2   6     1415.77     1507.89     51.22 o
  -8  -2   6     3370.40     3487.49    113.68 o
  -6  -2   6      452.01      526.85     21.10 o
  -4  -2   6     1871.08     1859.63     64.08 o
  -2  -2   6     2799.76     3118.66    101.39 o
   0  -2   6      768.70      813.02     30.06 o
   2  -2   6     1534.67     1566.95     57.63 o
   4  -2   6       25.24       37.06      5.11 o
   6  -2   6      215.43      228.80     12.14 o
   8  -2   6      527.98      490.39     19.18 o
  10  -2   6      142.06      168.82      5.20 o
  12  -2   6      540.75      502.30     10.27 o
  14  -2   6      198.74      181.62      5.43 o
  16  -2   6       78.76       73.99      3.78 o
  18  -2   6       22.08       15.33      2.69 o
  20  -2   6       85.41       87.54      7.67 o
 -31  -1   6        3.19        1.70      2.00 o
 -29  -1   6       96.43       96.23      5.37 o
 -27  -1   6      642.48      676.52     25.90 o
 -25  -1   6      253.26      239.91      9.59 o
 -23  -1   6      204.52      195.55      6.64 o
 -21  -1   6      995.51      986.46     23.07 o
 -17  -1   6      359.96      327.93     17.26 o
 -15  -1   6       14.80       24.28      5.11 o
 -13  -1   6      121.23      106.72      8.31 o
 -11  -1   6      592.71      677.24     25.58 o
  -9  -1   6       99.63      122.69      8.31 o
  -7  -1   6     1616.01     1773.87     58.94 o
  -5  -1   6      614.83      676.03     24.94 o
  -3  -1   6     1696.24     1661.98     55.74 o
  -1  -1   6     2641.32     2608.18     85.34 o
   1  -1   6     1877.29     1949.87     64.72 o
   3  -1   6     3040.66     2886.80     66.02 o
   5  -1   6     2017.22     1868.39     64.71 o
   7  -1   6      823.15      770.76     29.42 o
   9  -1   6     2599.10     2426.45     73.72 o
  11  -1   6      269.70      269.59      9.50 o
  13  -1   6     1301.02     1282.71     20.74 o
  15  -1   6       58.51       57.05      3.05 o
  17  -1   6       27.21       24.39      3.15 o
  19  -1   6       36.61       35.68      3.15 o
  21  -1   6       86.20       97.71      4.73 o
 -32   0   6       62.28       64.31      5.11 o
 -30   0   6      488.85      513.65     13.54 o
 -28   0   6       42.04       50.82      4.29 o
 -26   0   6       72.57       82.67      4.40 o
 -24   0   6        0.02        5.60      2.91 o
 -22   0   6       14.09       20.54      3.61 o
 -20   0   6      367.15      306.37      8.12 o
 -18   0   6        8.86        3.19      4.47 o
 -16   0   6      218.69      217.30     12.78 o
 -14   0   6     1150.74     1191.67     42.88 o
 -12   0   6      773.04      857.81     31.34 o
 -10   0   6      241.63      221.79     10.87 o
  -8   0   6      895.71     1002.04     35.19 o
  -6   0   6       28.65       28.75      3.83 o
  -4   0   6     5572.73     5007.36    157.99 o
  -2   0   6      395.59      437.22     12.18 o
   0   0   6     7587.18     7648.94    167.31 o
   2   0   6     2849.95     2787.18     63.21 o
   4   0   6     2406.85     2272.87     51.91 o
   6   0   6     1650.89     1515.80     51.23 o
  10   0   6     4158.96     4071.65     58.56 o
  12   0   6        4.41       19.64      3.28 o
  14   0   6      682.75      616.24     13.49 o
  16   0   6      263.63      289.12      9.89 o
  18   0   6      327.61      299.85      7.83 o
  20   0   6      118.52      149.43      8.95 o
  22   0   6      244.14      232.02     10.23 o
 -31   1   6        2.58       -2.56      2.56 o
 -29   1   6       98.21       92.49      4.13 o
 -27   1   6      647.17      667.33     17.37 o
 -25   1   6      252.32      232.19      9.75 o
 -23   1   6      206.49      187.92      6.35 o
 -21   1   6      992.90      915.87     17.08 o
 -19   1   6      883.55      768.87     28.14 o
 -17   1   6      354.77      327.66     15.02 o
 -15   1   6       15.57       29.72      8.31 o
 -13   1   6      118.12       98.56      5.42 o
 -11   1   6      602.31      661.31     17.65 o
  -9   1   6       98.67      124.01      4.54 o
  -7   1   6     1617.93     1773.36     49.97 o
  -5   1   6      608.98      658.64     17.17 o
  -3   1   6     1693.74     1679.33     38.73 o
  -1   1   6     2627.52     2635.86     59.43 o
   1   1   6     1883.98     1948.89     44.63 o
   3   1   6     3042.03     2965.04     92.42 o
   5   1   6     2004.48     2011.88     63.43 o
   7   1   6      822.74      808.50     29.42 o
  11   1   6      267.51      263.09      7.83 o
  13   1   6     1297.62     1292.85     23.92 o
  15   1   6       60.15       58.64      6.36 o
  17   1   6       27.75       24.29      3.47 o
  19   1   6       35.93       39.62      4.07 o
  21   1   6       85.92       91.38      6.39 o
 -30   2   6      181.98      185.59      5.65 o
 -28   2   6      195.90      172.64      7.45 o
 -26   2   6      262.97      235.01      8.24 o
 -24   2   6      136.08      143.81      8.73 o
 -22   2   6     2404.89     2250.16     34.80 o
 -20   2   6       16.24       23.73      2.35 o
 -18   2   6      213.23      212.82     11.50 o
 -16   2   6       94.92      100.32      6.09 o
 -14   2   6      474.02      513.72     15.37 o
 -12   2   6     1416.26     1495.34     36.44 o
 -10   2   6     1405.68     1452.04     28.70 o
  -8   2   6     3371.01     3536.11     83.15 o
  -6   2   6      460.47      547.21     12.03 o
  -4   2   6     1865.43     1938.10     43.72 o
  -2   2   6     2792.99     3124.40     98.82 o
   0   2   6      775.03      821.35     29.43 o
   2   2   6     1534.77     1844.87     56.99 o
   4   2   6       24.36       36.42      5.75 o
   6   2   6      214.12      223.05     12.14 o
   8   2   6      534.61      499.51     14.47 o
  10   2   6      143.38      169.07      7.92 o
  12   2   6      548.58      519.44     11.77 o
  14   2   6      192.87      172.88      6.10 o
  16   2   6       77.69       76.06      5.42 o
  18   2   6       21.67       19.22      4.15 o
  20   2   6       84.69       87.92      4.97 o
 -29   3   6        4.72        4.13      1.69 o
 -27   3   6      868.83      843.74     21.48 o
 -25   3   6      975.09      996.92     24.88 o
 -23   3   6      495.01      532.17     17.58 o
 -21   3   6      589.44      560.70     16.05 o
 -19   3   6      989.67     1007.79     18.20 o
 -17   3   6      497.27      484.51     12.20 o
 -15   3   6      475.76      466.94     10.33 o
 -13   3   6      684.37      708.84     30.38 o
 -11   3   6      471.64      467.67     14.71 o
  -9   3   6       91.02       92.84      4.02 o
  -7   3   6      495.17      448.58     10.55 o
  -5   3   6      399.82      424.67     12.63 o
  -3   3   6     1390.18     1446.30     35.07 o
  -1   3   6      814.70      818.80     29.43 o
   1   3   6      503.46      519.82     21.10 o
   3   3   6       76.97       79.87      7.03 o
   5   3   6      410.83      409.14     18.54 o
   7   3   6      796.23      772.56     17.80 o
   9   3   6     1147.09     1104.46     16.50 o
  11   3   6     1728.89     1683.22     32.88 o
  13   3   6     1067.71     1025.28     20.55 o
  15   3   6      249.51      250.42      7.41 o
  17   3   6      264.91      249.27      8.59 o
  19   3   6      107.55      109.91      5.18 o
  21   3   6       84.48      101.38      5.75 o
 -28   4   6       21.75       14.76      2.60 o
 -26   4   6      255.59      252.76      8.55 o
 -24   4   6      503.72      506.73     14.24 o
 -22   4   6      673.53      642.76     17.18 o
 -20   4   6      283.82      283.01     16.30 o
 -18   4   6      237.45      278.16      8.53 o
 -16   4   6      174.84      153.25      4.99 o
 -14   4   6      573.62      545.19     22.38 o
 -12   4   6       58.15       68.37      5.18 o
 -10   4   6     1332.20     1368.35     39.37 o
  -8   4   6     2268.54     2098.68     48.68 o
  -6   4   6      399.21      366.20     11.97 o
  -4   4   6      340.26      328.06     15.98 o
  -2   4   6      285.64      281.02     14.38 o
   0   4   6      246.94      258.21     13.42 o
   2   4   6      441.90      437.92     19.18 o
   4   4   6      453.80      446.79     13.54 o
   6   4   6     1066.37     1001.23     15.72 o
   8   4   6     1165.14     1149.62     26.23 o
  10   4   6      236.82      241.41      6.47 o
  12   4   6      524.33      496.94     11.80 o
  14   4   6      478.00      465.11     13.33 o
  16   4   6      170.00      166.51      6.09 o
  18   4   6      172.89      191.25      8.40 o
  20   4   6      210.16      205.17      8.95 o
 -27   5   6      233.01      237.93      8.95 o
 -25   5   6      190.17      192.63      6.99 o
 -23   5   6      510.36      537.69     14.47 o
 -21   5   6      352.54      326.96     10.40 o
 -19   5   6      727.35      781.39     19.67 o
 -17   5   6      479.30      455.24     23.02 o
 -15   5   6     2346.08     2310.72     41.54 o
 -13   5   6      177.26      161.45      5.54 o
 -11   5   6     1463.20     1346.19     33.64 o
  -9   5   6     1155.75     1090.73     27.15 o
  -7   5   6      272.64      312.55     14.70 o
  -5   5   6      449.36      434.09     19.18 o
  -3   5   6      930.13      913.32     23.27 o
  -1   5   6      155.72      162.66      7.45 o
   1   5   6      757.30      753.88     26.35 o
   3   5   6      789.22      813.74     13.35 o
   5   5   6      329.42      311.16      6.78 o
   7   5   6      287.21      285.16      6.49 o
   9   5   6      552.71      565.01     13.22 o
  11   5   6      168.41      180.73      7.82 o
  13   5   6      601.54      631.06     16.66 o
  15   5   6      496.95      509.82     15.98 o
  17   5   6      360.95      390.01     10.82 o
  19   5   6      298.02      311.96     12.79 o
 -24   6   6      212.12      211.69     11.18 o
 -22   6   6        2.60        4.79      2.26 o
 -20   6   6       58.07       61.97      6.39 o
 -18   6   6     1290.35     1260.64     31.96 o
 -16   6   6     2051.89     1981.84     36.47 o
 -14   6   6     1502.09     1450.04     26.80 o
 -12   6   6      635.79      584.51     16.28 o
 -10   6   6      381.78      385.64     11.97 o
  -8   6   6     1192.17     1123.05     21.87 o
  -6   6   6     1063.48     1022.68     17.93 o
  -4   6   6      820.29      737.08     13.78 o
  -2   6   6      511.81      530.95     12.36 o
   0   6   6       11.33       12.09      2.34 o
   2   6   6        9.14       13.36      2.16 o
   4   6   6       55.31       56.78      3.49 o
   6   6   6        0.49        4.37      2.06 o
   8   6   6      142.33      141.42      4.93 o
  10   6   6      369.13      371.11      9.44 o
  12   6   6      117.64      115.96      7.35 o
  14   6   6       41.55       42.01      3.35 o
  16   6   6      137.09      130.55      7.04 o
 -21   7   6      234.10      267.12      7.82 o
 -19   7   6      101.68      100.65      5.18 o
 -17   7   6      230.02      217.08      8.10 o
 -15   7   6      267.17      278.12     19.81 o
 -13   7   6       88.08       90.18      6.71 o
 -11   7   6       11.09        8.55      3.19 o
  -9   7   6      427.57      400.08     14.70 o
  -7   7   6      564.80      540.27     15.37 o
  -5   7   6       94.73       94.58      6.33 o
  -3   7   6       53.12       44.75      8.95 o
  -1   7   6      424.39      444.88     12.81 o
   1   7   6      231.17      226.57      5.45 o
   3   7   6      307.63      300.83      7.14 o
   5   7   6      195.06      189.59      5.46 o
   7   7   6      627.46      641.93     11.93 o
   9   7   6       13.77       13.18      3.37 o
  11   7   6        2.75        1.79      2.13 o
  13   7   6       35.54       28.68      3.19 o
  15   7   6      308.29      294.06     12.15 o
 -20   8   6      738.40      760.54     25.59 o
 -18   8   6      413.30      419.51     10.74 o
 -16   8   6      416.88      449.62     11.92 o
 -14   8   6      100.45       91.89      7.03 o
 -12   8   6       44.28       50.45      4.13 o
 -10   8   6      116.51      118.92      6.09 o
  -8   8   6      244.14      275.40      9.46 o
  -6   8   6      353.54      341.31     11.07 o
  -4   8   6       74.15       57.74      4.91 o
  -2   8   6       72.12       68.86      4.17 o
   0   8   6       30.21       37.34      2.95 o
   2   8   6      161.36      167.85      5.19 o
   4   8   6      208.66      181.03      5.27 o
   6   8   6       70.60       64.45      3.34 o
   8   8   6       61.83       63.57      3.55 o
  10   8   6      159.18      161.53     13.42 o
  12   8   6      189.98      201.33      8.95 o
 -17   9   6       56.34       52.40      5.11 o
 -15   9   6       38.72       30.67      4.47 o
 -13   9   6       14.79       14.13      2.22 o
 -11   9   6      410.30      423.83     11.01 o
  -9   9   6      449.76      450.34     11.92 o
  -7   9   6      250.16      266.34      8.55 o
  -5   9   6       45.91       45.85      3.82 o
  -3   9   6      137.32      143.07      6.09 o
  -1   9   6      246.82      247.05      6.76 o
   1   9   6      204.78      196.64      5.19 o
   3   9   6       14.42       19.10      2.06 o
   5   9   6      133.37      123.46      4.43 o
   7   9   6      283.23      290.85     12.15 o
  -8  10   6      279.42      244.82     10.87 o
  -6  10   6       66.13       79.24      5.75 o
  -4  10   6       72.51       74.76      5.75 o
 -13  -9   7      105.24      109.91      7.67 o
 -11  -9   7      243.46      276.76     12.78 o
  -9  -9   7      396.61      390.61     16.62 o
  -7  -9   7      518.69      514.08     19.82 o
  -5  -9   7      312.75      288.93     12.78 o
  -3  -9   7       20.31       14.06      3.83 o
  -1  -9   7      334.98      354.78     14.06 o
   1  -9   7      172.49      171.79      6.09 o
   3  -9   7      164.97      150.83      8.31 o
 -20  -8   7      205.27      226.26     10.23 o
 -18  -8   7      629.56      619.70     23.02 o
 -16  -8   7      727.41      700.34     26.22 o
 -14  -8   7      136.00      133.86     13.74 o
 -12  -8   7      286.86      268.72     15.34 o
 -10  -8   7      419.01      404.66     17.90 o
  -8  -8   7      440.17      438.55     18.54 o
  -6  -8   7      318.63      302.34     14.70 o
  -4  -8   7      174.08      184.69     10.86 o
  -2  -8   7      974.58      962.16     33.27 o
   0  -8   7      400.18      400.03     11.97 o
   2  -8   7      251.13      225.10     13.74 o
   4  -8   7       19.94       14.06      3.07 o
   6  -8   7       69.34       67.09      6.39 o
   8  -8   7       32.67       29.39      4.47 o
 -23  -7   7       26.16       26.83      3.21 o
 -21  -7   7       19.95       19.57      3.53 o
 -19  -7   7       40.19       43.46      7.35 o
 -17  -7   7      277.78      274.29     13.28 o
 -15  -7   7       19.68       25.09      4.41 o
 -13  -7   7      671.92      632.43     16.62 o
 -11  -7   7      354.07      325.24     23.33 o
  -9  -7   7      611.71      606.80     24.30 o
  -7  -7   7     1526.46     1494.07     49.93 o
  -5  -7   7      435.01      446.85     19.82 o
  -3  -7   7      710.50      752.68     27.50 o
  -1  -7   7       99.49       87.54      8.95 o
   1  -7   7      332.43      330.40     13.10 o
   3  -7   7       82.13       80.67      5.99 o
   5  -7   7       56.24       54.95      5.42 o
   7  -7   7      206.22      207.39      8.13 o
   9  -7   7      201.86      190.46      7.23 o
  11  -7   7      320.73      343.27     13.42 o
 -26  -6   7       66.43       76.68      4.45 o
 -24  -6   7      362.44      351.44     10.82 o
 -22  -6   7      440.67      473.27     19.82 o
 -20  -6   7      201.50      194.90      9.49 o
 -18  -6   7      212.63      213.40      8.42 o
 -16  -6   7      441.46      410.43     12.42 o
 -14  -6   7       13.85       12.52      3.86 o
 -12  -6   7      374.68      368.15     11.70 o
 -10  -6   7      297.40      290.18     14.70 o
  -8  -6   7      720.28      744.37     27.50 o
  -6  -6   7      505.35      495.48     21.10 o
  -4  -6   7       26.82       17.25      5.75 o
  -2  -6   7      211.58      226.88     13.42 o
   0  -6   7      188.59      194.14      9.19 o
   2  -6   7      157.64      135.97      7.52 o
   4  -6   7      275.46      280.68      8.42 o
   6  -6   7      516.05      538.40     15.37 o
   8  -6   7      114.86      125.14     12.46 o
  10  -6   7       85.36       79.43      5.63 o
  12  -6   7       55.35       61.74      4.52 o
  14  -6   7      136.13      137.73      5.42 o
 -27  -5   7      239.73      259.39      6.76 o
 -25  -5   7      455.31      447.03     23.66 o
 -23  -5   7      675.72      681.66     18.31 o
 -21  -5   7     1048.41     1011.99     21.61 o
 -19  -5   7      268.90      266.97     10.14 o
 -17  -5   7     1671.92     1632.72     35.20 o
 -15  -5   7      826.90      833.53     19.91 o
 -13  -5   7     2213.52     2074.46     43.26 o
 -11  -5   7       35.76       44.95      5.67 o
  -9  -5   7      382.79      389.93     17.26 o
  -7  -5   7       40.17       56.23      7.03 o
  -5  -5   7      803.04      764.29     28.78 o
  -3  -5   7      500.60      472.47     19.82 o
  -1  -5   7       85.69       88.65      5.35 o
   1  -5   7      607.80      596.53     13.77 o
   3  -5   7      671.81      631.20     20.03 o
   5  -5   7       60.12       67.53      6.39 o
   7  -5   7      133.71      145.17     11.82 o
   9  -5   7      780.34      812.32     23.34 o
  11  -5   7      410.01      403.34      9.95 o
  13  -5   7       20.41       21.35      4.43 o
  15  -5   7       77.83       96.51      3.92 o
 -30  -4   7       24.14       29.39      3.83 o
 -28  -4   7       12.40       12.17      2.71 o
 -26  -4   7       26.79       29.74      3.61 o
 -24  -4   7      109.78      107.48      6.54 o
 -22  -4   7     1112.25     1170.34     30.07 o
 -20  -4   7      273.64      277.41      9.27 o
 -18  -4   7      842.40      790.21     23.49 o
 -16  -4   7       58.23       71.38      7.99 o
 -14  -4   7      777.25      802.75     23.02 o
 -12  -4   7     1087.82     1085.29     28.89 o
  -2  -4   7      570.94      508.96     21.74 o
   0  -4   7       34.01       46.00      6.39 o
   2  -4   7      114.98      116.21     10.54 o
   4  -4   7      125.42      150.41     22.05 o
   6  -4   7      164.51      148.14      7.64 o
   8  -4   7      736.12      759.70     15.99 o
  10  -4   7      342.40      329.52      9.21 o
  12  -4   7      189.49      197.43      6.77 o
  14  -4   7      169.38      173.74      5.88 o
  16  -4   7      220.76      238.36      8.90 o
  18  -4   7      228.07      201.34      9.59 o
 -31  -3   7        2.08        0.00      2.56 o
 -29  -3   7      805.61      840.86     23.35 o
 -27  -3   7      139.51      158.28      5.68 o
 -25  -3   7       19.62       11.18      3.16 o
 -23  -3   7     2097.10     2111.64     47.72 o
 -21  -3   7      718.87      645.18     17.86 o
 -19  -3   7     1487.88     1382.52     32.59 o
 -17  -3   7      297.69      273.80     11.47 o
 -15  -3   7      957.95      926.18     26.10 o
 -13  -3   7      827.61      791.21     37.10 o
 -11  -3   7     3255.88     3110.00     78.39 o
  -9  -3   7       58.87       58.15      7.03 o
  -5  -3   7      161.55      149.54     10.23 o
  -3  -3   7      663.09      655.49     26.86 o
  -1  -3   7      794.18      796.31     31.34 o
   1  -3   7      619.42      576.78     22.38 o
   3  -3   7       22.84       19.81      4.47 o
   5  -3   7      774.44      721.41     20.80 o
   7  -3   7     1731.88     1711.33     31.25 o
   9  -3   7     1060.53     1095.76     21.26 o
  11  -3   7      370.95      392.26     10.06 o
  13  -3   7      212.08      204.03      6.56 o
  15  -3   7      138.51      156.70      5.24 o
  17  -3   7       40.07       37.00      3.82 o
  19  -3   7       38.99       37.70      4.47 o
 -30  -2   7      234.33      251.49      7.45 o
 -28  -2   7       52.87       53.70      4.07 o
 -26  -2   7      259.19      273.78      9.59 o
 -24  -2   7      528.68      544.63     15.14 o
 -22  -2   7      442.77      424.97     12.66 o
 -20  -2   7       30.10       45.10      4.79 o
 -18  -2   7      635.78      654.93     32.61 o
 -14  -2   7       98.93       89.89      7.36 o
 -12  -2   7       75.10       85.71      6.91 o
 -10  -2   7      537.05      591.01     28.13 o
  -8  -2   7      176.45      175.75     10.86 o
  -6  -2   7     1417.48     1521.17     51.22 o
  -4  -2   7     1272.72     1314.10     46.73 o
  -2  -2   7      501.57      473.14     20.46 o
   0  -2   7      210.60      203.24     11.50 o
   2  -2   7     1911.78     1939.85     46.43 o
   4  -2   7      321.96      334.30     14.70 o
   6  -2   7      332.58      307.14      7.32 o
   8  -2   7     1375.28     1389.70     22.44 o
  10  -2   7      975.61      933.06     16.03 o
  12  -2   7      839.69      854.98     14.91 o
  14  -2   7       34.86       46.41      4.24 o
  16  -2   7      481.71      531.29     11.41 o
  18  -2   7      176.29      184.23      9.91 o
  20  -2   7      106.05      114.39      7.03 o
 -31  -1   7       11.18       15.97      3.19 o
 -29  -1   7        6.26        6.39      2.26 o
 -27  -1   7       49.80       44.59      4.07 o
 -25  -1   7      331.60      325.43     10.40 o
 -23  -1   7      176.74      166.33      6.27 o
 -21  -1   7       18.87       21.64      3.61 o
 -19  -1   7      963.82      904.79     22.39 o
 -17  -1   7      226.67      189.82     11.50 o
 -15  -1   7     2592.55     2705.63     92.97 o
 -13  -1   7     2340.55     2419.11     81.41 o
 -11  -1   7       29.20       34.50      5.11 o
  -9  -1   7       72.84       75.40      6.39 o
  -7  -1   7      789.13      827.09     31.34 o
  -5  -1   7       46.65       52.40      5.75 o
  -3  -1   7      169.48      193.00     10.23 o
  -1  -1   7      887.61      920.83     23.75 o
   1  -1   7     1115.12     1182.06     30.08 o
   3  -1   7      849.36      802.02     21.26 o
   5  -1   7      279.53      242.88     11.50 o
   7  -1   7     3019.53     2892.97     43.05 o
   9  -1   7     1136.43     1153.71     18.98 o
  11  -1   7      763.22      759.86     16.71 o
  13  -1   7      822.94      870.56     17.53 o
  15  -1   7      303.14      313.97      8.20 o
  17  -1   7      145.63      155.54      5.38 o
  19  -1   7       50.22       53.13      3.06 o
 -30   0   7        3.40        2.10      1.86 o
 -28   0   7      119.45      133.26      5.42 o
 -26   0   7      172.69      178.87      6.99 o
 -24   0   7      933.07      826.47     20.12 o
 -22   0   7      363.11      431.10     13.47 o
 -20   0   7      121.24      111.34      4.37 o
 -18   0   7     1378.98     1310.68     43.20 o
 -16   0   7      285.74      288.27     15.34 o
 -14   0   7       89.65      115.66      8.95 o
 -12   0   7      184.67      228.16     12.14 o
 -10   0   7       59.69       65.82      7.03 o
  -8   0   7      546.99      590.21     23.02 o
  -6   0   7     1785.22     1854.88     43.94 o
  -4   0   7      149.60       96.08      5.18 o
  -2   0   7      346.72      312.85      9.91 o
   0   0   7     6360.20     6129.50    146.67 o
   2   0   7        8.66        9.14      2.88 o
   4   0   7      367.90      453.22     19.18 o
   6   0   7      430.74      360.56     13.42 o
   8   0   7     1946.89     1808.33     32.08 o
  10   0   7     2430.65     2456.57     42.45 o
  12   0   7       58.88       74.68      5.55 o
  14   0   7       46.15       35.73      3.43 o
  16   0   7      301.46      342.31      8.70 o
  18   0   7       41.96       53.80      5.60 o
  20   0   7       14.62       25.24      2.71 o
 -31   1   7       10.37       10.22      3.19 o
 -29   1   7        6.24        7.08      2.91 o
 -27   1   7       51.78       40.88      4.52 o
 -25   1   7      339.97      324.46      8.30 o
 -23   1   7      179.52      178.81      7.20 o
 -21   1   7       19.98       18.36      2.77 o
 -19   1   7      962.46      930.11     22.60 o
 -17   1   7      229.20      210.27     11.50 o
 -15   1   7     2603.25     2823.64     92.33 o
 -13   1   7     2330.78     2415.87     80.76 o
 -11   1   7       30.90       32.52      3.61 o
  -9   1   7       71.87       81.53      4.91 o
  -7   1   7      804.11      856.59     24.31 o
  -5   1   7       45.51       57.79      5.11 o
  -3   1   7      172.02      172.99     20.77 o
  -1   1   7      885.40      880.92     32.63 o
   1   1   7     1128.81     1177.47     40.96 o
   3   1   7      846.51      805.33     30.06 o
   5   1   7      276.69      274.84     13.42 o
   7   1   7     3004.09     2927.59     48.99 o
   9   1   7     1133.79     1155.09     21.88 o
  11   1   7      764.71      775.78     15.95 o
  13   1   7      823.38      865.29     17.43 o
  15   1   7      305.96      308.83      9.97 o
  17   1   7      144.23      162.57      6.78 o
  19   1   7       50.47       52.85      3.82 o
 -30   2   7      232.57      240.26      6.39 o
 -28   2   7       53.05       48.64      4.27 o
 -26   2   7      260.55      254.06      9.49 o
 -24   2   7      529.64      536.26     13.98 o
 -22   2   7      442.42      389.58     12.18 o
 -20   2   7       30.17       52.36      4.34 o
 -18   2   7      631.35      641.57     13.78 o
 -16   2   7       36.06       49.20      6.39 o
 -14   2   7       98.27       98.85      5.87 o
 -12   2   7       71.82       70.29      7.03 o
 -10   2   7      535.34      618.56     18.86 o
  -8   2   7      177.57      193.02      7.99 o
  -6   2   7     1403.98     1434.38     34.63 o
  -4   2   7     1255.67     1350.55     46.09 o
  -2   2   7      498.45      497.44     20.46 o
   0   2   7      211.19      189.82     10.86 o
   2   2   7     1909.77     1922.33     64.06 o
   4   2   7      320.77      309.37     15.34 o
   6   2   7      336.88      315.02      6.62 o
   8   2   7     1381.65     1407.59     25.66 o
  10   2   7      964.14      928.87     18.40 o
  12   2   7      836.60      858.31     17.18 o
  14   2   7       34.88       46.23      4.52 o
  16   2   7      482.00      527.19     22.38 o
  18   2   7      174.14      172.07      6.33 o
  20   2   7      103.75      105.72      4.91 o
 -29   3   7      812.49      782.05     19.22 o
 -27   3   7      140.62      150.96      6.54 o
 -25   3   7       20.89       12.87      3.16 o
 -23   3   7     2101.41     2125.21     47.79 o
 -21   3   7      721.60      659.57     14.11 o
 -19   3   7     1484.62     1418.69     24.18 o
 -17   3   7      299.74      258.39      6.75 o
 -15   3   7      959.10      929.86     35.35 o
 -13   3   7      837.05      788.88     20.40 o
 -11   3   7     3245.17     3120.71     90.16 o
  -9   3   7       59.85       63.09      3.76 o
  -7   3   7     3016.57     3042.30     96.88 o
  -5   3   7      158.60      139.96      9.59 o
  -3   3   7      666.39      693.87     26.22 o
  -1   3   7      797.03      782.25     30.06 o
   1   3   7      611.11      591.49     24.30 o
   3   3   7       23.26       18.26      3.61 o
   5   3   7      770.28      725.47     11.84 o
   7   3   7     1740.93     1690.17     24.18 o
   9   3   7     1058.27     1051.73     20.92 o
  11   3   7      374.40      387.78      9.95 o
  13   3   7      210.66      207.56      7.26 o
  15   3   7      136.93      156.38      5.53 o
  17   3   7       40.30       34.21      3.16 o
  19   3   7       40.04       33.56      2.44 o
 -28   4   7       12.16       18.86      3.51 o
 -26   4   7       26.98       29.39      3.37 o
 -24   4   7      114.53      111.25      5.87 o
 -22   4   7     1119.42     1157.93     27.82 o
 -20   4   7      275.86      278.59      9.71 o
 -18   4   7      849.65      786.98     16.07 o
 -16   4   7       57.47       69.59      3.89 o
 -14   4   7      771.68      769.28     18.76 o
 -12   4   7     1089.76     1029.50     28.15 o
  -8   4   7      499.92      495.53     15.35 o
  -6   4   7      747.93      710.55     27.50 o
  -4   4   7      428.76      434.08     19.18 o
  -2   4   7      570.32      551.73     21.42 o
   0   4   7       34.71       37.67      3.55 o
   2   4   7      114.50      114.82      6.07 o
   4   4   7      120.89      134.17      5.62 o
   6   4   7      167.60      153.93      5.24 o
   8   4   7      737.98      711.89     19.93 o
  10   4   7      339.25      326.89     12.46 o
  12   4   7      190.51      195.78      6.49 o
  14   4   7      169.38      174.68      5.75 o
  16   4   7      222.51      247.36      6.49 o
  18   4   7      228.79      213.19     12.14 o
 -27   5   7      239.67      263.42      7.45 o
 -25   5   7      460.67      508.02     12.66 o
 -23   5   7      673.10      678.17     17.40 o
 -21   5   7     1060.59     1046.96     24.42 o
 -19   5   7      275.27      272.16      9.01 o
 -17   5   7     1670.02     1590.61     66.90 o
 -15   5   7      820.11      784.27     15.96 o
 -13   5   7     2226.83     2028.77     36.94 o
 -11   5   7       37.30       46.34      3.55 o
  -9   5   7      377.88      368.16     11.27 o
  -7   5   7       39.00       50.70      5.17 o
  -5   5   7      804.35      787.66     16.42 o
  -3   5   7      490.65      486.61     11.64 o
  -1   5   7       86.96       89.07      4.88 o
   1   5   7      608.79      610.07     16.50 o
   3   5   7      677.50      645.42     12.75 o
   5   5   7       59.60       64.88      4.71 o
   7   5   7      136.50      145.81      6.35 o
   9   5   7      775.25      811.50     16.96 o
  11   5   7      405.81      405.27     14.38 o
  13   5   7       18.84       20.92      3.07 o
  15   5   7       78.89       90.01      6.15 o
  17   5   7       19.02       17.52      2.45 o
 -24   6   7      361.92      362.46      9.26 o
 -22   6   7      435.80      499.37     12.38 o
 -20   6   7      198.64      200.80      6.91 o
 -18   6   7      208.12      221.26      7.06 o
 -16   6   7      443.83      411.09     20.14 o
 -14   6   7       15.27       16.37      3.37 o
 -12   6   7      375.66      362.22     11.75 o
 -10   6   7      294.80      275.42     10.08 o
  -8   6   7      718.53      719.32     15.33 o
  -6   6   7      505.83      501.51     13.20 o
  -4   6   7       25.21       24.94      3.02 o
  -2   6   7      213.80      228.81      8.55 o
   0   6   7      192.59      207.11      6.84 o
   2   6   7      160.75      155.41      5.88 o
   4   6   7      277.22      268.00      6.78 o
   6   6   7      507.02      492.21     11.66 o
   8   6   7      114.23      120.34      5.03 o
  10   6   7       87.84      101.65      5.37 o
  12   6   7       55.51       60.57      3.99 o
  14   6   7      137.33      135.20      5.18 o
 -21   7   7       20.30       24.28      3.83 o
 -19   7   7       40.84       40.88      3.61 o
 -17   7   7      283.14      283.26      9.26 o
 -15   7   7       19.36       22.60      3.37 o
 -13   7   7      676.14      648.73     17.18 o
 -11   7   7      353.95      338.64     11.07 o
  -9   7   7      614.01      633.19     17.18 o
  -7   7   7     1528.79     1551.00     41.61 o
  -5   7   7      437.40      473.77     14.01 o
  -3   7   7      717.98      727.61     15.29 o
  -1   7   7       97.29       95.08      4.60 o
   1   7   7      333.55      332.51      8.54 o
   3   7   7       82.29       87.59      3.70 o
   5   7   7       57.36       55.40      3.47 o
   7   7   7      203.50      197.15      5.99 o
   9   7   7      195.02      173.31      6.28 o
  11   7   7      318.53      328.33      9.01 o
 -18   8   7      623.98      672.14     21.10 o
 -16   8   7      728.18      766.95     39.01 o
 -14   8   7      134.59      137.90      5.82 o
 -12   8   7      288.00      294.52      9.26 o
 -10   8   7      425.99      434.52     12.42 o
  -8   8   7      440.66      449.29     12.88 o
  -6   8   7      315.81      294.06     14.06 o
  -4   8   7      168.19      175.16      7.68 o
  -2   8   7      971.33      982.16     28.15 o
   0   8   7      393.01      388.09     15.98 o
   2   8   7      253.34      220.97      6.51 o
   4   8   7       19.04       17.79      3.34 o
   6   8   7       67.24       68.36      4.27 o
   8   8   7       31.75       30.67      4.47 o
 -15   9   7      122.44      108.64      7.03 o
 -13   9   7      104.98      117.26      4.60 o
 -11   9   7      245.29      294.08      8.55 o
  -9   9   7      403.66      418.63     11.27 o
  -7   9   7      517.79      539.78     13.78 o
  -5   9   7      318.15      297.74      9.26 o
  -3   9   7       20.41       12.06      2.45 o
  -1   9   7      339.66      329.74      9.71 o
   1   9   7      174.68      159.66      6.09 o
   3   9   7      168.51      164.89      8.31 o
 -11  -9   8      173.27      162.34      8.31 o
  -9  -9   8      111.80      123.97      7.03 o
  -7  -9   8      171.62      166.17      8.31 o
  -5  -9   8       90.41       93.30      5.75 o
 -18  -8   8       39.35       42.81      5.11 o
 -16  -8   8       78.66       90.74      6.39 o
 -14  -8   8       90.37      100.96      7.03 o
 -12  -8   8      407.36      427.69     16.62 o
 -10  -8   8      158.69      176.38      9.59 o
  -8  -8   8      634.02      645.23     23.66 o
  -6  -8   8      429.55      411.07     16.62 o
  -4  -8   8       73.25       80.51      6.39 o
  -2  -8   8      107.84      108.00      7.03 o
   0  -8   8      198.42      207.07      9.59 o
   2  -8   8      429.09      414.93     15.34 o
 -23  -7   8       21.14       27.47      3.83 o
 -21  -7   8       76.61       81.15      6.39 o
 -19  -7   8      307.54      310.65     13.42 o
 -17  -7   8      320.05      313.04     11.70 o
 -15  -7   8      351.88      338.89     35.16 o
 -13  -7   8      145.55      142.94      7.99 o
 -11  -7   8       75.75       78.60      7.67 o
  -9  -7   8     1449.54     1370.45     44.81 o
  -7  -7   8      649.38      611.32     23.02 o
  -5  -7   8      228.31      248.62     12.78 o
  -3  -7   8      211.73      189.81     10.86 o
  -1  -7   8      485.04      496.76     19.18 o
   1  -7   8      106.79      111.03      6.33 o
   3  -7   8       50.67       45.32      4.52 o
   5  -7   8        5.19        3.89      2.60 o
   7  -7   8      111.10      117.00      5.42 o
   9  -7   8       76.75       67.10      5.75 o
 -24  -6   8       76.34       81.11      6.39 o
 -22  -6   8      395.97      407.89     12.18 o
 -20  -6   8      468.28      498.67     19.18 o
 -18  -6   8      300.03      318.94     12.29 o
 -16  -6   8      112.07      121.91     10.54 o
 -14  -6   8      877.69      900.45     25.16 o
 -12  -6   8      266.85      255.84     22.37 o
 -10  -6   8      119.87      132.28      9.59 o
  -8  -6   8     1318.84     1305.53     42.24 o
  -6  -6   8      907.38      928.12     32.62 o
  -4  -6   8      316.00      300.41     14.70 o
  -2  -6   8      498.16      444.97     18.54 o
   0  -6   8      393.27      400.41     15.28 o
   2  -6   8      275.08      275.27     10.16 o
   4  -6   8      132.49      126.10     12.78 o
   6  -6   8       27.75       29.26      3.99 o
   8  -6   8       87.71       77.91      5.18 o
  10  -6   8      374.51      381.96     10.62 o
 -27  -5   8       78.48       71.91      3.28 o
 -25  -5   8      225.52      211.07      7.64 o
 -23  -5   8      452.24      457.59     13.33 o
 -21  -5   8      400.99      400.09     12.63 o
 -19  -5   8      132.47      149.53     10.22 o
 -17  -5   8      970.50     1030.02     28.37 o
 -15  -5   8     1271.82     1189.99     40.00 o
 -13  -5   8      116.30      123.77      8.13 o
 -11  -5   8     1501.78     1481.85     46.09 o
  -9  -5   8      165.70      166.16     10.86 o
  -7  -5   8      226.63      254.37     13.42 o
  -5  -5   8      584.43      571.38     16.26 o
  -3  -5   8      168.18      190.51      8.10 o
  -1  -5   8       42.84       31.12      8.31 o
   1  -5   8      345.05      332.40     11.75 o
   3  -5   8      285.04      315.21     11.30 o
   5  -5   8      576.90      619.48     16.71 o
   7  -5   8      266.24      298.49     13.42 o
   9  -5   8       39.64       43.98      4.27 o
  11  -5   8       70.67       76.00      4.73 o
  13  -5   8       59.71       60.59      3.01 o
 -28  -4   8      192.27      239.87      7.45 o
 -26  -4   8       12.26       19.99      2.69 o
 -24  -4   8       22.00       18.79      6.39 o
 -22  -4   8      341.61      316.98     11.07 o
 -20  -4   8      812.70      810.34     28.78 o
 -18  -4   8      769.54      743.14     27.50 o
 -16  -4   8      501.76      466.67     16.08 o
 -14  -4   8      468.45      453.86     15.61 o
 -12  -4   8     1423.53     1371.62     36.26 o
 -10  -4   8     4139.60     3988.28    116.89 o
  -8  -4   8     1339.28     1218.22     29.17 o
  -6  -4   8      180.38      207.91     24.92 o
  -4  -4   8     1088.81     1002.16     24.58 o
  -2  -4   8      923.85      903.85     32.62 o
   0  -4   8       51.74       47.79      5.18 o
   2  -4   8      187.51      162.18      8.95 o
   4  -4   8      908.41      916.27     22.15 o
   6  -4   8      725.71      753.43     18.98 o
   8  -4   8      477.89      461.69     11.19 o
  10  -4   8      172.66      156.58      5.62 o
  12  -4   8      244.85      259.71      6.84 o
  14  -4   8       74.95       76.69      7.03 o
 -29  -3   8      114.79      127.12      4.91 o
 -27  -3   8      106.77       98.92      5.18 o
 -25  -3   8      768.47      780.52     15.87 o
 -23  -3   8      348.74      359.12     11.52 o
 -21  -3   8      985.03     1021.76     24.87 o
 -19  -3   8      806.66      828.23     29.42 o
 -17  -3   8      113.83      125.89      9.59 o
 -15  -3   8      480.99      513.37     20.46 o
 -13  -3   8     2619.05     2378.43     57.57 o
 -11  -3   8      587.90      627.78     19.32 o
  -9  -3   8      312.60      302.97     15.34 o
  -7  -3   8       53.99       51.12      7.03 o
  -5  -3   8      430.60      478.82     19.82 o
  -3  -3   8       75.95       84.35      8.31 o
  -1  -3   8      510.54      540.88     20.46 o
   1  -3   8      672.43      678.49     14.93 o
   3  -3   8       79.18       99.82      8.31 o
   5  -3   8       27.11       28.83      8.31 o
   7  -3   8      193.09      192.66      8.21 o
   9  -3   8      451.49      437.81     10.43 o
  11  -3   8       38.37       39.15      3.18 o
  13  -3   8       34.45       36.93      2.45 o
  15  -3   8      266.83      299.16     15.66 o
 -30  -2   8      186.55      185.35      5.87 o
 -28  -2   8      409.45      458.85     11.52 o
 -26  -2   8      351.40      347.96     10.61 o
 -24  -2   8      941.65      846.36     17.11 o
 -22  -2   8      986.89      876.66     21.48 o
 -20  -2   8      114.12      110.43      6.54 o
 -18  -2   8      327.95      338.87     14.06 o
 -16  -2   8       28.79       44.83      9.21 o
 -14  -2   8      462.36      433.68     16.94 o
 -12  -2   8     1512.88     1313.02     45.45 o
 -10  -2   8      871.48      852.67     30.70 o
  -8  -2   8     2933.60     2820.92     93.00 o
  -6  -2   8      412.19      415.53     18.54 o
  -4  -2   8      145.68      120.78      8.31 o
  -2  -2   8      531.77      535.79     21.10 o
   0  -2   8      476.31      472.98     14.11 o
   2  -2   8     1746.60     1685.79     26.61 o
   4  -2   8      665.45      658.42     12.22 o
   6  -2   8      256.14      249.11      6.64 o
   8  -2   8     1442.64     1439.02     28.08 o
  10  -2   8       41.63       38.82      2.90 o
  12  -2   8      186.67      185.79      6.12 o
  14  -2   8      102.05       86.40      4.17 o
  16  -2   8      147.73      175.16      6.28 o
 -29  -1   8       58.48       48.02      3.37 o
 -27  -1   8      318.72      301.89      9.26 o
 -25  -1   8      210.63      209.06      7.90 o
 -23  -1   8       32.76       33.16      3.82 o
 -21  -1   8      937.15      874.08     17.92 o
 -19  -1   8      325.78      326.52      8.84 o
 -17  -1   8       19.81       31.97      6.55 o
 -15  -1   8     1885.45     1853.25     40.94 o
 -13  -1   8      959.04      937.85     32.63 o
 -11  -1   8     1262.67     1232.00     44.80 o
  -9  -1   8      897.13      820.74     31.99 o
  -7  -1   8      591.73      606.83     24.30 o
  -5  -1   8      262.55      254.38     13.42 o
  -3  -1   8      121.19      129.74      6.54 o
  -1  -1   8     1153.12     1112.15     22.57 o
   1  -1   8      370.84      353.57     11.19 o
   3  -1   8     2623.94     2580.98     35.07 o
   5  -1   8     1601.51     1592.22     24.85 o
   7  -1   8      340.47      300.56      8.45 o
   9  -1   8      635.95      658.30     14.13 o
  11  -1   8       52.14       64.05      4.17 o
  13  -1   8      191.20      187.95      6.61 o
  15  -1   8        1.31        0.45      1.95 o
  17  -1   8      101.32      110.51      3.89 o
 -28   0   8       87.91       70.15      4.45 o
 -26   0   8      283.60      230.54      8.55 o
 -24   0   8      249.20      223.23     13.97 o
 -22   0   8      803.71      764.21     22.02 o
 -20   0   8       30.08       30.90      4.27 o
 -18   0   8       63.07       51.06      3.92 o
 -16   0   8      414.97      375.32     15.81 o
 -14   0   8     1358.06     1384.98     33.21 o
 -12   0   8       14.42        9.86      3.98 o
 -10   0   8      154.16      162.43      7.45 o
  -8   0   8      561.79      546.43     16.05 o
  -6   0   8     1404.61     1338.06     33.27 o
  -4   0   8      434.18      496.41     23.01 o
  -2   0   8     1080.00     1087.12     49.91 o
   0   0   8      869.67      875.44     58.53 o
   2   0   8     1881.62     1864.53     33.64 o
   4   0   8      475.39      439.51      9.32 o
   6   0   8     2058.17     2001.68     35.05 o
   8   0   8     2327.18     2330.31     40.34 o
  10   0   8       81.41       89.03      5.02 o
  12   0   8        1.48        7.90      2.53 o
  14   0   8      292.79      302.23      7.83 o
  16   0   8      371.49      424.39     11.17 o
  18   0   8       10.57       21.13      5.11 o
 -29   1   8       57.56       64.29      6.71 o
 -27   1   8      314.40      298.76     13.10 o
 -25   1   8      207.59      204.60      9.91 o
 -23   1   8       32.57       44.76      4.52 o
 -21   1   8      941.14      900.37     27.51 o
 -19   1   8      322.64      330.70      9.13 o
 -17   1   8       17.09       24.95      3.06 o
 -15   1   8     1883.94     1856.21     40.73 o
 -13   1   8      955.40      921.86     23.21 o
 -11   1   8     1268.70     1242.28     31.00 o
  -9   1   8      897.28      843.64     26.55 o
  -7   1   8      594.71      596.85     16.95 o
  -5   1   8      261.79      250.89      9.01 o
  -3   1   8      120.96      122.06      8.95 o
  -1   1   8     1158.84     1138.39     40.31 o
   1   1   8      380.42      391.22     17.26 o
   3   1   8     2626.64     2616.34     39.16 o
   5   1   8     1603.26     1597.73     25.42 o
   7   1   8      338.88      303.58     10.08 o
   9   1   8      642.88      654.03     14.13 o
  11   1   8       52.99       60.18      4.02 o
  13   1   8      190.58      190.97      6.25 o
  15   1   8        1.05        0.81      5.11 o
  17   1   8      102.36      114.45      5.18 o
 -30   2   8      188.52      197.18      6.78 o
 -28   2   8      411.62      389.00     11.97 o
 -26   2   8      355.26      341.72     11.07 o
 -24   2   8      949.93      835.99     20.55 o
 -22   2   8      989.41      838.85     36.78 o
 -20   2   8      115.97      111.24      6.09 o
 -18   2   8      327.21      344.63     10.52 o
 -16   2   8       30.42       36.74      3.32 o
 -14   2   8      464.56      457.42     10.33 o
 -12   2   8     1526.64     1393.39     32.05 o
 -10   2   8      879.99      862.25     17.63 o
  -8   2   8     2926.82     2718.91     89.80 o
  -6   2   8      408.09      355.44     17.26 o
  -4   2   8      142.02      116.31      8.95 o
  -2   2   8      526.99      537.07     22.38 o
   0   2   8      480.00      460.87     23.97 o
   2   2   8     1736.23     1687.51     23.84 o
   4   2   8      672.76      644.84     10.94 o
   6   2   8      256.53      261.94      7.20 o
   8   2   8     1451.52     1465.31     26.52 o
  10   2   8       42.56       39.55      3.55 o
  12   2   8      186.13      194.14      7.90 o
  14   2   8       99.32       99.40      5.63 o
  16   2   8      145.83      177.07      6.54 o
 -29   3   8      115.30      110.01      8.95 o
 -27   3   8      105.31      109.67      5.42 o
 -25   3   8      780.17      771.56     30.38 o
 -23   3   8      348.58      343.91      9.95 o
 -21   3   8      983.50      997.01     45.42 o
 -19   3   8      795.75      809.30     26.22 o
 -17   3   8      113.15      125.47      5.03 o
 -15   3   8      472.77      491.64     10.95 o
 -13   3   8     2606.75     2399.93     41.32 o
 -11   3   8      586.46      611.87     13.04 o
  -9   3   8      316.01      325.35     15.98 o
  -7   3   8       55.89       53.03      7.03 o
  -5   3   8      427.99      469.87     20.46 o
  -3   3   8       76.12       77.55      5.63 o
  -1   3   8      507.76      492.73     10.80 o
   1   3   8      674.83      666.32     12.67 o
   3   3   8       78.81       85.06      3.82 o
   5   3   8       25.88       30.56      2.74 o
   7   3   8      197.65      189.49      6.62 o
   9   3   8      448.22      422.56     13.26 o
  11   3   8       36.73       35.33      4.41 o
  13   3   8       35.28       34.55      3.61 o
  15   3   8      270.40      275.11     10.23 o
  17   3   8      500.15      465.55     17.27 o
 -28   4   8      190.31      213.18      6.78 o
 -26   4   8       12.12       22.06      5.75 o
 -24   4   8       22.44       22.83      4.15 o
 -22   4   8      342.05      322.51     10.37 o
 -20   4   8      813.30      770.19     15.72 o
 -18   4   8      767.51      752.69     15.45 o
 -16   4   8      504.40      458.06     16.30 o
 -14   4   8      464.52      434.42     11.73 o
 -12   4   8     1426.53     1399.82     44.16 o
 -10   4   8     4139.06     3976.72    116.24 o
  -8   4   8     1342.04     1213.15     29.32 o
  -6   4   8      178.88      192.67      6.62 o
  -4   4   8     1097.15     1016.31     23.61 o
  -2   4   8      925.05      889.77     18.65 o
   0   4   8       51.68       45.40      3.80 o
   2   4   8      184.94      173.12      5.39 o
   4   4   8      906.66      854.24     14.04 o
   6   4   8      725.13      713.94     13.33 o
   8   4   8      476.87      458.81     10.93 o
  10   4   8      173.77      161.80      5.75 o
  12   4   8      239.37      252.26     11.55 o
  14   4   8       71.68       66.27      3.87 o
  16   4   8       51.82       51.76      5.11 o
 -27   5   8       77.92       67.74      5.11 o
 -25   5   8      228.22      228.21      6.73 o
 -23   5   8      454.31      467.15     27.49 o
 -21   5   8      401.99      394.06     11.01 o
 -19   5   8      129.13      146.48      5.99 o
 -17   5   8      979.23      978.09     37.42 o
 -15   5   8     1285.35     1219.03     28.21 o
 -13   5   8      114.42       95.21      7.67 o
 -11   5   8     1497.86     1375.85     54.09 o
  -9   5   8      164.01      145.93      6.73 o
  -7   5   8      229.72      226.25      7.53 o
  -5   5   8      577.69      573.73     13.25 o
  -3   5   8      165.24      185.97      6.47 o
  -1   5   8       41.75       37.70      3.65 o
   1   5   8      349.02      359.29     11.27 o
   3   5   8      286.00      316.37     11.82 o
   5   5   8      571.08      600.28     13.51 o
   7   5   8      267.90      285.35      7.99 o
   9   5   8       39.84       28.61      3.53 o
  11   5   8       72.43       78.42      4.73 o
  13   5   8       59.12       61.68      7.35 o
 -24   6   8       78.22       77.96      5.11 o
 -22   6   8      394.78      420.01     15.98 o
 -20   6   8      463.90      488.44     19.18 o
 -18   6   8      299.99      311.28     14.70 o
 -16   6   8      109.49      107.99      8.31 o
 -14   6   8      885.44      843.83     23.03 o
 -12   6   8      269.59      250.10      9.49 o
 -10   6   8      116.75      111.57      4.88 o
  -8   6   8     1319.52     1266.85     30.40 o
  -6   6   8      907.16      922.42     22.36 o
  -4   6   8      317.86      319.43     10.37 o
  -2   6   8      494.48      454.67     18.54 o
   0   6   8      399.51      413.24     12.38 o
   2   6   8      275.23      274.48      9.46 o
   4   6   8      133.42      131.93      5.14 o
   6   6   8       26.85       22.02      3.54 o
   8   6   8       87.05       81.53     11.50 o
  10   6   8      370.12      374.81     16.62 o
  12   6   8      184.73      192.51      7.03 o
 -21   7   8       74.30       81.79      5.75 o
 -19   7   8      301.11      324.71     13.42 o
 -17   7   8      321.78      329.19     14.06 o
 -15   7   8      344.68      331.04     12.78 o
 -13   7   8      147.78      147.76      6.78 o
 -11   7   8       76.11       88.51      5.87 o
  -9   7   8     1443.77     1399.85     32.59 o
  -7   7   8      650.00      605.60     24.62 o
  -5   7   8      227.92      235.66      6.77 o
  -3   7   8      208.36      188.07      7.06 o
  -1   7   8      485.39      497.51     13.47 o
   1   7   8      103.69      103.37      5.37 o
   3   7   8       49.83       49.04      6.39 o
   5   7   8        4.73        2.94      1.77 o
   7   7   8      108.55      104.42      4.45 o
   9   7   8       76.99       70.86      3.37 o
 -18   8   8       38.67       48.56      3.83 o
 -16   8   8       77.27       81.26     11.82 o
 -14   8   8       89.91       90.15      4.73 o
 -12   8   8      407.25      406.90     21.74 o
 -10   8   8      158.77      169.25      8.95 o
  -8   8   8      635.61      661.47     50.20 o
  -6   8   8      433.90      413.53     20.14 o
  -4   8   8       74.17       70.13      4.73 o
  -2   8   8      107.21      117.48     15.66 o
   0   8   8      199.50      217.20     15.98 o
   2   8   8      431.97      423.24     16.62 o
   4   8   8      328.02      294.70     12.79 o
 -11   9   8      172.39      157.22      8.31 o
  -9   9   8      110.87      116.70      4.73 o
  -7   9   8      170.36      181.92      9.59 o
  -5   9   8       87.93       88.00      4.27 o
 -16  -8   9       40.47       39.62      3.83 o
 -14  -8   9       48.90       55.59      5.11 o
 -12  -8   9      318.35      315.15     12.15 o
 -10  -8   9       53.27       45.37      4.47 o
 -21  -7   9       67.10       63.90      5.11 o
 -19  -7   9       32.47       37.70      4.47 o
 -17  -7   9      165.95      193.64      9.59 o
 -15  -7   9      130.87      130.37      7.67 o
 -13  -7   9       71.50       79.23      6.39 o
 -11  -7   9      260.01      259.50     12.14 o
  -9  -7   9      161.29      192.36     10.23 o
  -7  -7   9      171.48      167.44      9.59 o
  -5  -7   9      143.28      161.68      8.95 o
  -3  -7   9      316.52      295.31     15.34 o
  -1  -7   9      990.77      987.85     35.19 o
   1  -7   9      118.58      129.72      8.31 o
   3  -7   9      203.15      212.63      7.45 o
   5  -7   9      246.99      236.63      7.45 o
 -24  -6   9       13.41       15.33      3.19 o
 -20  -6   9       35.00       39.62      5.11 o
 -18  -6   9       98.72      108.63      7.67 o
 -16  -6   9       35.53       25.56      5.11 o
 -14  -6   9      319.91      289.55     13.42 o
 -12  -6   9      225.51      222.41     11.50 o
 -10  -6   9      226.30      226.25     12.14 o
  -8  -6   9      147.51      136.76      8.95 o
  -6  -6   9     1037.82      988.47     24.58 o
  -4  -6   9      160.36      150.82     10.86 o
  -2  -6   9      121.31      141.23      9.59 o
   0  -6   9      574.19      571.62     23.02 o
   2  -6   9      338.67      316.05     10.16 o
   4  -6   9       94.45       95.23      5.42 o
   6  -6   9       92.14       85.51      4.97 o
   8  -6   9       81.13       99.83      4.52 o
 -25  -5   9      250.43      267.18      6.59 o
 -23  -5   9      307.82      318.93      9.65 o
 -21  -5   9       72.66       76.68      7.03 o
 -19  -5   9        8.46        8.95      3.83 o
 -17  -5   9      482.56      472.46     19.18 o
 -15  -5   9      636.68      607.46     23.02 o
 -13  -5   9     1067.52     1020.44     34.55 o
 -11  -5   9      652.02      652.87     24.30 o
  -9  -5   9     1604.55     1443.17     60.18 o
  -7  -5   9       14.11       18.48      3.61 o
  -5  -5   9      362.68      398.23     18.54 o
  -3  -5   9      750.91      743.12     28.78 o
  -1  -5   9      602.71      662.42     26.22 o
   1  -5   9       57.03       77.83      5.63 o
   3  -5   9       31.96       27.05      3.82 o
   5  -5   9      171.71      173.37      9.27 o
   7  -5   9       17.08       23.28      3.37 o
   9  -5   9        0.90        5.18      2.00 o
  11  -5   9       90.75       87.55      5.75 o
 -28  -4   9       29.86       33.86      4.47 o
 -26  -4   9      277.91      306.79      9.19 o
 -24  -4   9       57.42       53.01      7.03 o
 -22  -4   9      622.71      688.99     22.38 o
 -20  -4   9       23.61       31.95      5.75 o
 -18  -4   9      952.67      887.88     30.70 o
 -16  -4   9     1121.72     1110.71     37.11 o
 -14  -4   9     1145.26     1147.85     38.39 o
 -12  -4   9     1215.45     1153.11     27.76 o
 -10  -4   9     1785.08     1691.13     78.12 o
  -8  -4   9      400.84      418.07     19.18 o
  -6  -4   9      500.42      481.41     21.10 o
  -4  -4   9      613.31      618.95     24.30 o
  -2  -4   9      277.11      269.08     13.42 o
   0  -4   9      276.54      244.15     13.42 o
   2  -4   9       97.69      110.17      6.54 o
   4  -4   9      178.88      218.87     15.98 o
   6  -4   9      274.67      317.72     10.16 o
   8  -4   9       28.26       22.55      3.07 o
  10  -4   9       18.40       20.12      2.60 o
  12  -4   9       17.49       13.14      2.71 o
 -29  -3   9       72.53       83.07      6.39 o
 -27  -3   9       16.84       11.89      2.45 o
 -25  -3   9      114.85      124.68      4.64 o
 -23  -3   9      170.97      174.22      7.36 o
 -21  -3   9      207.58      192.73     10.55 o
 -19  -3   9      214.09      219.21     11.50 o
 -17  -3   9      332.38      344.83     11.51 o
 -15  -3   9      914.99      835.09     21.20 o
 -13  -3   9     2300.65     2225.70     48.88 o
 -11  -3   9     2570.90     2537.58     79.48 o
  -9  -3   9      742.04      787.25     29.42 o
  -7  -3   9      391.28      439.80     19.18 o
  -5  -3   9      392.58      428.29     18.54 o
  -3  -3   9      161.57      163.60     10.86 o
  -1  -3   9      653.74      654.71     23.66 o
   1  -3   9        4.72        3.29      2.91 o
   3  -3   9      390.50      400.00     12.20 o
   5  -3   9      431.31      450.98     15.02 o
   7  -3   9      222.89      237.15      6.84 o
   9  -3   9      165.26      163.53      5.17 o
  11  -3   9       95.85      103.92      5.42 o
  13  -3   9      136.18      142.67      6.39 o
 -28  -2   9       10.92       15.97      3.83 o
 -26  -2   9      189.74      219.19      7.36 o
 -24  -2   9      298.79      293.54     10.87 o
 -22  -2   9      769.92      740.70     16.43 o
 -20  -2   9       41.20       47.69      3.85 o
 -18  -2   9      108.60       95.01      5.82 o
 -16  -2   9      144.95      137.59      6.99 o
 -14  -2   9      218.57      221.87      8.55 o
 -12  -2   9      183.87      200.40     13.74 o
 -10  -2   9      196.97      173.64      7.68 o
  -8  -2   9      202.60      207.28     10.55 o
  -6  -2   9      552.09      565.75     23.34 o
  -4  -2   9      262.62      247.86      7.64 o
  -2  -2   9       16.52       16.08      2.90 o
   0  -2   9      146.23      142.85      5.60 o
   2  -2   9      583.26      595.08     12.92 o
   4  -2   9       17.91       11.21      2.34 o
   6  -2   9      467.38      489.53      9.56 o
   8  -2   9       10.15       12.69      2.63 o
  10  -2   9      131.84      133.17      5.14 o
  12  -2   9       66.41       68.89      4.45 o
  14  -2   9      265.52      277.41     12.14 o
 -29  -1   9      183.09      193.65      8.95 o
 -27  -1   9      297.73      300.84      9.46 o
 -25  -1   9     1320.07     1306.02     30.07 o
 -23  -1   9      780.68      780.38     20.12 o
 -21  -1   9      269.24      281.46     12.46 o
 -19  -1   9      255.53      264.22      8.12 o
 -17  -1   9     2819.21     2840.58     50.80 o
 -15  -1   9     1239.07     1254.70     24.91 o
 -13  -1   9       26.19       31.12      7.67 o
 -11  -1   9      352.27      335.40      9.28 o
  -9  -1   9       45.02       51.96      4.02 o
  -7  -1   9       38.03       58.07      7.51 o
  -5  -1   9      450.44      431.87     10.56 o
  -3  -1   9      364.61      359.75      9.67 o
  -1  -1   9      616.19      700.03     15.12 o
   1  -1   9      109.18      107.65      5.53 o
   3  -1   9      590.58      570.76     10.84 o
   5  -1   9      454.10      458.54     11.17 o
   7  -1   9      104.85      108.85      5.14 o
   9  -1   9       33.57       39.20      3.43 o
  11  -1   9      123.24      125.74      5.31 o
  13  -1   9       61.47       60.72      4.52 o
  15  -1   9      280.85      279.85      6.49 o
 -28   0   9        6.12       12.33      2.71 o
 -26   0   9      610.36      587.87     22.38 o
 -24   0   9        4.49        2.90      2.91 o
 -22   0   9      675.51      656.85     17.63 o
 -20   0   9      357.05      326.14     15.98 o
 -18   0   9     2486.80     2508.01     44.25 o
 -16   0   9      185.36      184.64      6.51 o
 -14   0   9     5063.54     5003.93    138.15 o
 -12   0   9     1665.37     1656.57     31.06 o
 -10   0   9     3368.23     3389.57     59.44 o
  -8   0   9      327.03      382.58      9.58 o
  -6   0   9      337.78      349.96      8.97 o
  -4   0   9      496.99      508.04     16.03 o
  -2   0   9     1287.48     1274.07     24.33 o
   0   0   9      524.69      543.00     12.75 o
   2   0   9      174.31      169.54      5.49 o
   4   0   9        0.95       12.91      7.26 o
   6   0   9      156.46      142.06      5.75 o
   8   0   9       44.79       47.82      3.80 o
  10   0   9      288.49      333.13      8.47 o
  12   0   9      524.91      583.77     12.14 o
  14   0   9       26.44       27.28      2.58 o
  16   0   9      124.77      124.62      7.03 o
 -29   1   9      185.28      178.95      9.59 o
 -27   1   9      300.10      278.79      8.74 o
 -25   1   9     1326.81     1272.16     29.62 o
 -23   1   9      789.78      786.48     19.88 o
 -21   1   9      266.25      288.89      9.94 o
 -19   1   9      256.78      276.04      7.87 o
 -17   1   9     2833.53     2998.24     50.57 o
 -15   1   9     1250.36     1268.42     30.15 o
 -13   1   9       26.45       29.57      2.70 o
 -11   1   9      354.72      325.94      8.80 o
  -9   1   9       43.60       46.46      3.54 o
  -7   1   9       39.07       54.28      3.54 o
  -5   1   9      449.25      436.30     13.47 o
  -3   1   9      365.65      342.59      9.32 o
  -1   1   9      615.89      704.80     16.39 o
   1   1   9      112.01      114.92      4.59 o
   3   1   9      592.73      595.22     11.51 o
   5   1   9      458.45      487.65     11.27 o
   7   1   9      101.98      105.63      5.28 o
   9   1   9       34.28       40.83      3.43 o
  11   1   9      123.47      126.94      4.91 o
  13   1   9       60.83       68.03      5.43 o
  15   1   9      281.12      300.85      8.35 o
 -28   2   9       10.10        9.06      2.45 o
 -26   2   9      188.27      203.87     10.86 o
 -24   2   9      296.39      293.18      9.46 o
 -22   2   9      769.71      753.85     31.98 o
 -20   2   9       40.99       38.25      9.26 o
 -18   2   9      113.19      110.28      4.91 o
 -16   2   9      143.30      147.60      5.73 o
 -14   2   9      212.50      227.16      6.74 o
 -12   2   9      184.86      183.55      5.20 o
 -10   2   9      192.50      169.61      4.93 o
  -8   2   9      200.42      197.77      6.62 o
  -6   2   9      551.16      556.48     18.86 o
  -4   2   9      266.38      235.54      9.46 o
  -2   2   9       16.35       15.00      3.82 o
   0   2   9      145.97      145.52      4.61 o
   2   2   9      589.40      626.62     11.83 o
   4   2   9       18.27       16.11      3.06 o
   6   2   9      462.94      502.42     13.85 o
   8   2   9        9.66        8.77      3.37 o
  10   2   9      129.58      132.44      6.54 o
  12   2   9       66.54       76.92      4.73 o
 -27   3   9       17.42       16.00      3.19 o
 -25   3   9      117.86      120.61      6.07 o
 -23   3   9      173.87      180.16     11.50 o
 -21   3   9      203.80      186.08      7.23 o
 -19   3   9      214.54      213.09     11.18 o
 -17   3   9      333.66      339.81      8.59 o
 -15   3   9      910.97      827.46     16.36 o
 -13   3   9     2285.83     2214.80     60.21 o
 -11   3   9     2558.35     2493.89     44.49 o
  -9   3   9      739.95      764.49     16.29 o
  -7   3   9      383.49      417.33     10.53 o
  -5   3   9      389.54      396.54     12.15 o
  -3   3   9      165.04      161.40      5.25 o
  -1   3   9      655.26      612.09     12.11 o
   1   3   9        4.88        5.27      2.24 o
   3   3   9      394.83      394.07      9.95 o
   5   3   9      437.70      440.52     13.11 o
   7   3   9      229.96      238.02      8.80 o
   9   3   9      170.41      165.93      6.99 o
  11   3   9       95.08      109.55      4.54 o
  13   3   9      135.29      149.09      6.67 o
 -26   4   9      277.94      307.31     18.54 o
 -24   4   9       59.22       60.09      4.47 o
 -22   4   9      630.09      686.96     24.30 o
 -20   4   9       21.65       26.37      4.47 o
 -18   4   9      954.58      904.15     20.79 o
 -16   4   9     1118.87     1119.66     36.47 o
 -14   4   9     1134.87     1171.51     37.75 o
 -12   4   9     1220.09     1163.95     37.75 o
 -10   4   9     1787.15     1691.54     39.01 o
  -8   4   9      398.39      406.04     22.69 o
  -6   4   9      502.71      491.26     11.88 o
  -4   4   9      618.91      584.76     11.46 o
  -2   4   9      273.34      243.40      6.62 o
   0   4   9      275.19      239.13      7.25 o
   2   4   9       98.53      101.80      5.03 o
   4   4   9      179.76      198.87      6.62 o
   6   4   9      276.45      309.75     10.04 o
   8   4   9       27.97       32.38      3.06 o
  10   4   9       19.35       19.82      2.44 o
  12   4   9       18.24       13.88      2.07 o
 -25   5   9      252.93      246.72     10.87 o
 -23   5   9      306.75      286.36     13.42 o
 -21   5   9       74.66       75.40      7.03 o
 -19   5   9        7.73       11.50      3.83 o
 -17   5   9      478.07      470.75     13.02 o
 -15   5   9      638.64      604.27     21.74 o
 -13   5   9     1072.99     1026.20     33.27 o
 -11   5   9      654.62      647.76     23.02 o
  -9   5   9     1599.26     1414.13     32.35 o
  -7   5   9       13.65       18.56      3.37 o
  -5   5   9      365.06      395.30     14.06 o
  -3   5   9      746.52      759.22     34.21 o
  -1   5   9      596.99      669.73     38.04 o
   1   5   9       58.58       65.38      5.18 o
   3   5   9       31.64       17.92      3.37 o
   5   5   9      172.28      169.99      9.59 o
   7   5   9       17.90       25.81      3.16 o
   9   5   9        0.83        2.20      2.00 o
  11   5   9       89.59       76.87      4.07 o
 -22   6   9      100.06      108.00      7.03 o
 -20   6   9       34.48       30.67      4.47 o
 -18   6   9       97.08      109.91      7.67 o
 -16   6   9       33.44       47.92      5.75 o
 -14   6   9      323.12      289.55     14.06 o
 -12   6   9      224.80      236.13      6.67 o
 -10   6   9      226.05      226.03     17.58 o
  -8   6   9      144.23      143.95      7.03 o
  -6   6   9     1039.27     1051.84     24.38 o
  -4   6   9      161.64      161.53      6.99 o
  -2   6   9      120.89      123.95      6.28 o
   0   6   9      572.36      591.89     15.55 o
   2   6   9      338.19      322.08     10.10 o
   4   6   9       95.67      107.19      5.18 o
   6   6   9       94.06      103.52      6.39 o
   8   6   9       79.83       95.00      4.79 o
 -19   7   9       32.02       36.42      4.47 o
 -17   7   9      161.55      163.60      8.95 o
 -15   7   9      128.96      127.81      7.67 o
 -13   7   9       71.61       71.82      6.07 o
 -11   7   9      262.69      263.47     16.94 o
  -9   7   9      163.44      185.86      8.95 o
  -7   7   9      169.82      175.34      7.23 o
  -5   7   9      144.20      170.72      6.13 o
  -3   7   9      315.45      344.44      9.65 o
  -1   7   9      990.31     1048.50     23.47 o
   1   7   9      120.35      121.95      5.07 o
   3   7   9      204.38      228.38     12.14 o
   5   7   9      251.75      233.30      8.95 o
 -14   8   9       49.77       47.92      4.47 o
 -12   8   9      318.85      323.46     13.42 o
 -10   8   9       51.39       50.27      6.71 o
  -8   8   9      875.21      864.99     37.43 o
  -6   8   9      120.59      125.25      7.67 o
  -4   8   9      260.59      257.59     11.51 o
  -2   8   9      167.31      167.44      8.95 o
   0   8   9      160.03      145.71      7.67 o
  -7  -7  10      271.60      262.07     12.78 o
  -5  -7  10      451.87      439.24     17.90 o
  -3  -7  10       39.33       24.92      4.47 o
  -1  -7  10      106.28      106.72      7.03 o
 -20  -6  10      109.47      104.16      5.75 o
 -18  -6  10      234.61      221.78      9.59 o
 -16  -6  10       44.51       50.48      5.11 o
 -14  -6  10      593.97      610.67     20.46 o
 -10  -6  10      138.09      122.06      8.95 o
  -8  -6  10       36.90       43.45      5.75 o
  -6  -6  10      179.55      184.06     10.86 o
  -4  -6  10      149.15      144.43      9.59 o
  -2  -6  10      255.97      262.05     12.78 o
   0  -6  10      452.53      486.54     19.82 o
   2  -6  10      144.45      157.21      8.95 o
   4  -6  10      372.24      379.11     14.06 o
 -23  -5  10      189.88      189.18     10.87 o
 -21  -5  10      486.92      485.28     16.62 o
 -19  -5  10      194.42      191.73      8.95 o
 -17  -5  10      726.15      763.61     25.58 o
 -15  -5  10        2.87        6.39      3.83 o
 -13  -5  10       21.92       23.00      5.11 o
 -11  -5  10       69.16       85.62      8.31 o
  -9  -5  10       69.18       81.79      8.31 o
  -7  -5  10      384.52      376.51     17.26 o
  -5  -5  10      736.41      727.14     27.50 o
  -3  -5  10      211.40      195.57     11.50 o
  -1  -5  10      234.69      201.96     11.50 o
   1  -5  10      291.31      300.41     14.06 o
   3  -5  10      161.17      168.75     17.89 o
   5  -5  10      182.38      179.05      8.63 o
   7  -5  10      132.92      142.51      7.67 o
 -26  -4  10      158.11      178.31      9.59 o
 -24  -4  10      146.73      164.24      9.59 o
 -22  -4  10       36.85       38.34      6.39 o
 -20  -4  10       97.06       93.30      6.39 o
 -18  -4  10      168.21      161.08      6.91 o
 -16  -4  10      576.06      561.39     23.02 o
 -14  -4  10      481.15      450.71     19.18 o
 -12  -4  10      379.98      371.39     17.26 o
 -10  -4  10      853.65      838.52     31.34 o
  -8  -4  10      918.22      880.16     32.62 o
  -6  -4  10      176.61      178.94     11.50 o
  -4  -4  10      575.07      606.14     23.02 o
  -2  -4  10      440.77      471.79     19.18 o
   0  -4  10      187.12      190.45     10.86 o
   2  -4  10      263.14      271.98      9.59 o
   4  -4  10       27.06       22.62      3.07 o
   6  -4  10      142.35      172.98      6.71 o
   8  -4  10       42.33       51.76      5.11 o
  10  -4  10        8.95        8.31      3.19 o
 -27  -3  10        7.33        7.67      3.83 o
 -25  -3  10      557.20      569.10     21.74 o
 -23  -3  10      284.80      281.59      9.94 o
 -21  -3  10      812.36      784.72     25.26 o
 -19  -3  10      322.31      303.61     15.34 o
 -17  -3  10      191.02      180.86     11.50 o
 -15  -3  10      209.26      192.37     11.50 o
 -13  -3  10      822.27      766.85     28.78 o
 -11  -3  10      284.04      302.32     14.70 o
  -9  -3  10      408.23      412.96     17.90 o
  -7  -3  10     1066.19     1103.60     37.11 o
  -5  -3  10      274.68      324.05     14.70 o
  -3  -3  10      333.36      333.66     15.34 o
  -1  -3  10      277.60      315.10     14.06 o
   1  -3  10       45.93       49.20      5.75 o
   3  -3  10       21.14       18.17      2.91 o
   5  -3  10      158.95      169.76      6.28 o
   7  -3  10      271.21      267.81     12.14 o
   9  -3  10      177.65      164.68      6.09 o
 -28  -2  10      120.84      132.92      7.67 o
 -26  -2  10        3.54        3.19      2.71 o
 -24  -2  10      253.34      250.91      9.04 o
 -22  -2  10      622.48      653.41     17.86 o
 -20  -2  10      197.13      217.54     20.45 o
 -18  -2  10      973.40      982.62     24.17 o
 -16  -2  10     1522.23     1553.87     35.02 o
 -14  -2  10     1263.36     1275.35     25.33 o
 -12  -2  10     1215.54     1182.78     23.71 o
 -10  -2  10      650.07      641.14     14.37 o
  -8  -2  10     1037.77     1018.07     20.64 o
  -6  -2  10      181.00      189.48      6.74 o
  -4  -2  10      180.38      183.50      6.43 o
  -2  -2  10      532.01      483.09     13.56 o
   0  -2  10      941.69      920.74     21.71 o
   2  -2  10     1403.13     1342.99     24.13 o
   4  -2  10      394.52      367.51     10.85 o
   6  -2  10      163.04      153.98      5.51 o
   8  -2  10       60.54       63.90      4.52 o
  10  -2  10       39.24       48.01      3.82 o
  12  -2  10        2.01        5.75      2.26 o
 -29  -1  10       97.47      104.80      6.39 o
 -27  -1  10       39.75       40.44      3.82 o
 -25  -1  10       39.88       39.94      4.07 o
 -23  -1  10       49.48       58.21      4.97 o
 -21  -1  10      404.47      403.14     12.66 o
 -19  -1  10      188.17      172.29      6.39 o
 -17  -1  10      750.70      769.77     21.10 o
 -15  -1  10      159.40      143.98      8.84 o
 -13  -1  10        7.26        9.32      2.83 o
 -11  -1  10      110.18      121.69      5.47 o
  -9  -1  10      355.12      332.50      9.13 o
  -7  -1  10      447.45      428.01     12.59 o
  -5  -1  10      934.03      889.47     18.19 o
  -3  -1  10     1535.53     1428.26     27.04 o
  -1  -1  10      791.82      720.85     30.17 o
   1  -1  10      179.00      178.18      7.45 o
   3  -1  10      979.08     1015.12     19.55 o
   5  -1  10       46.50       48.30      3.55 o
   7  -1  10      356.57      359.48      8.71 o
   9  -1  10      827.47      842.25     16.09 o
  11  -1  10      188.62      186.78      5.28 o
 -28   0  10       47.68       54.83      6.71 o
 -26   0  10      201.82      184.23     14.38 o
 -24   0  10     1664.51     1662.03     37.33 o
 -22   0  10       85.75      103.03      6.09 o
 -20   0  10       12.53       10.12      4.79 o
 -18   0  10       19.72       25.20      3.32 o
 -16   0  10     4565.92     4687.29     79.08 o
 -14   0  10      708.74      735.39     16.06 o
 -12   0  10       21.74       28.53      3.36 o
 -10   0  10       46.95       38.67      3.47 o
  -8   0  10        7.81        9.52      2.60 o
  -6   0  10        5.34        4.69      2.32 o
  -4   0  10        5.43        5.20      1.99 o
  -2   0  10      663.57      629.86     17.48 o
   0   0  10      370.91      390.77     12.18 o
   2   0  10      167.31      159.73      6.02 o
   4   0  10      104.88      119.34      5.14 o
   6   0  10       38.68       55.14      3.80 o
   8   0  10       93.21      100.92      5.13 o
  10   0  10      235.06      224.06      8.05 o
  12   0  10      260.13      254.79      7.99 o
 -27   1  10       37.21       33.97      3.07 o
 -25   1  10       39.96       35.25      3.61 o
 -23   1  10       49.66       53.70      4.52 o
 -21   1  10      402.25      403.63     12.20 o
 -19   1  10      182.70      171.79      8.92 o
 -17   1  10      739.55      755.04     15.75 o
 -15   1  10      163.30      147.35      5.62 o
 -13   1  10        6.29        9.15      2.25 o
 -11   1  10      110.61      111.44      4.93 o
  -9   1  10      355.97      339.96      8.61 o
  -7   1  10      446.82      422.32     13.47 o
  -5   1  10      929.73      858.38     22.49 o
  -3   1  10     1527.51     1415.09     33.72 o
  -1   1  10      797.70      737.27     19.57 o
   1   1  10      177.23      176.93      6.25 o
   3   1  10      974.05     1023.90     19.63 o
   5   1  10       45.88       49.41      3.65 o
   7   1  10      355.25      365.41      8.95 o
   9   1  10      820.97      866.00     20.55 o
  11   1  10      189.44      195.53      6.99 o
 -28   2  10      120.35      124.62      7.03 o
 -26   2  10        3.80        5.04      2.00 o
 -24   2  10      258.65      282.30      8.35 o
 -22   2  10      620.08      676.39     16.73 o
 -20   2  10      196.71      221.96      7.90 o
 -18   2  10      975.33      984.20     19.08 o
 -16   2  10     1525.92     1517.66     27.84 o
 -14   2  10     1263.13     1259.97     23.51 o
 -12   2  10     1212.66     1180.17     19.58 o
 -10   2  10      636.69      603.26     13.96 o
  -8   2  10     1032.79      984.08     20.33 o
  -6   2  10      177.20      176.19      8.10 o
  -4   2  10      178.41      176.55      8.95 o
  -2   2  10      525.32      492.93     19.82 o
   0   2  10      938.47      933.27     31.34 o
   2   2  10     1393.11     1361.35     42.88 o
   4   2  10      399.46      398.89     16.62 o
   6   2  10      162.51      177.02     10.23 o
   8   2  10       61.00       78.59      7.03 o
  10   2  10       39.70       51.65      4.27 o
  12   2  10        2.15        0.64      3.19 o
 -25   3  10      559.60      621.54     20.46 o
 -23   3  10      287.46      296.09     11.82 o
 -21   3  10      809.42      804.25     23.35 o
 -19   3  10      319.14      318.57      9.19 o
 -17   3  10      191.56      180.48      5.54 o
 -15   3  10      205.97      201.48      7.68 o
 -13   3  10      819.83      769.15     18.99 o
 -11   3  10      281.54      260.54      9.49 o
  -9   3  10      405.77      375.62     11.75 o
  -7   3  10     1068.38     1046.79     25.10 o
  -5   3  10      273.22      286.84      9.94 o
  -3   3  10      337.01      323.39     10.61 o
  -1   3  10      282.94      287.55      8.12 o
   1   3  10       46.54       43.79      4.79 o
   3   3  10       21.17       17.08      3.16 o
   5   3  10      162.34      184.71      7.23 o
   7   3  10      271.10      278.47     21.73 o
   9   3  10      173.85      159.99      9.27 o
  11   3  10       52.61       48.56      4.47 o
 -24   4  10      150.00      159.13      8.95 o
 -20   4  10       96.14       91.38      6.39 o
 -18   4  10      167.11      170.63      8.95 o
 -16   4  10      581.51      580.57     21.10 o
 -14   4  10      479.21      407.88     17.26 o
 -12   4  10      380.91      373.29     11.07 o
 -10   4  10      847.98      859.56     20.57 o
  -8   4  10      923.15      898.85     40.30 o
  -6   4  10      175.73      162.40     11.50 o
  -4   4  10      573.16      556.83     12.42 o
  -2   4  10      438.22      455.55     10.69 o
   0   4  10      186.06      182.55      6.42 o
   2   4  10      263.60      272.94      9.04 o
   4   4  10       27.02       18.98      3.16 o
   6   4  10      144.02      174.89      6.54 o
   8   4  10       43.48       48.50      3.61 o
 -23   5  10      189.31      192.37      9.59 o
 -21   5  10      486.57      452.68     18.54 o
 -19   5  10      197.51      180.87     10.23 o
 -17   5  10      733.37      789.20     25.58 o
 -15   5  10        2.72        7.67      3.19 o
 -13   5  10       20.26       21.09      3.83 o
 -11   5  10       70.11       64.54      6.39 o
  -9   5  10       69.26       60.70      6.39 o
  -7   5  10      389.29      387.89     11.52 o
  -5   5  10      732.02      736.67     18.52 o
  -3   5  10      207.94      210.69      8.10 o
  -1   5  10      233.35      210.91      7.90 o
   1   5  10      295.06      311.43      9.71 o
   3   5  10      158.82      160.41      8.95 o
   5   5  10      180.41      176.39      8.95 o
   7   5  10      130.42      131.65      7.03 o
 -20   6  10      110.59      113.75      7.03 o
 -18   6  10      231.46      230.09     10.87 o
 -16   6  10       45.51       49.84      5.75 o
 -12   6  10       39.47       45.37      4.47 o
 -10   6  10      141.72      134.84      7.67 o
  -8   6  10       36.93       45.50      3.83 o
  -6   6  10      181.87      199.28     10.23 o
  -4   6  10      153.34      161.33      6.54 o
  -2   6  10      257.09      276.14      8.74 o
   0   6  10      461.65      550.21     13.99 o
   2   6  10      143.84      157.21      7.67 o
   4   6  10      371.81      412.36     14.06 o
 -15   7  10       78.51       81.15      5.75 o
 -13   7  10      146.66      139.32      7.67 o
 -11   7  10        2.02        7.67      3.19 o
  -9   7  10      127.57      129.09      7.67 o
  -7   7  10      272.44      290.19     12.14 o
  -5   7  10      451.94      496.14     17.90 o
  -3   7  10       38.68       30.67      5.11 o
  -1   7  10      106.95      117.11     10.54 o
 -14  -6  11      242.37      227.54     10.87 o
 -12  -6  11      405.11      416.83     16.62 o
 -10  -6  11       55.79       63.90      6.39 o
  -8  -6  11      214.33      191.74     10.23 o
  -6  -6  11      555.56      532.03     20.46 o
  -4  -6  11       31.29       37.70      4.47 o
  -2  -6  11       59.48       60.07      5.11 o
 -19  -5  11      191.56      201.32     10.23 o
 -17  -5  11       99.36      102.88      7.67 o
 -15  -5  11      232.44      209.64     11.50 o
 -13  -5  11      320.30      329.19     14.70 o
 -11  -5  11      167.77      172.55     10.23 o
  -9  -5  11       23.66       27.47      5.11 o
  -7  -5  11      292.51      260.79     12.78 o
  -5  -5  11       59.13       63.90      6.39 o
  -3  -5  11       84.39       93.93      7.03 o
  -1  -5  11        5.19       10.86      3.19 o
   1  -5  11      135.14      171.27      7.67 o
 -22  -4  11      429.75      436.03     17.26 o
 -20  -4  11       45.89       42.17      5.75 o
 -18  -4  11      356.17      327.93     14.70 o
 -16  -4  11      587.60      588.27     23.02 o
 -14  -4  11        6.43        7.67      3.83 o
 -12  -4  11      107.64      107.99      8.31 o
 -10  -4  11      199.86      198.76     10.86 o
  -8  -4  11      394.66      397.62     16.62 o
  -6  -4  11      812.36      825.72     29.42 o
  -4  -4  11     1053.18     1073.59     35.83 o
  -2  -4  11      329.34      313.85     13.42 o
   0  -4  11      149.91      166.16      8.31 o
   2  -4  11        0.04        1.92      2.56 o
   4  -4  11      218.13      217.95      8.95 o
 -25  -3  11      489.12      560.78     20.46 o
 -23  -3  11       67.88       70.78      4.73 o
 -21  -3  11      115.16      128.74      6.54 o
 -19  -3  11      366.44      351.58     15.98 o
 -17  -3  11      419.87      484.57     19.82 o
 -15  -3  11      161.27      172.55     10.86 o
 -13  -3  11      106.48      128.44      8.95 o
 -11  -3  11      184.53      185.33     10.86 o
  -9  -3  11      113.60      130.36      8.95 o
  -7  -3  11      311.94      318.31     14.06 o
  -5  -3  11      473.40      436.65     17.26 o
  -3  -3  11      209.38      244.78     11.50 o
  -1  -3  11      457.52      429.61     15.98 o
   1  -3  11      350.60      384.18     13.42 o
   3  -3  11      135.51      129.09      7.67 o
   5  -3  11      108.57      135.47      7.03 o
   7  -3  11      283.02      292.77     10.87 o
 -26  -2  11       59.28       62.67      4.79 o
 -24  -2  11       15.36       19.74      3.16 o
 -22  -2  11      397.08      424.80     12.66 o
 -20  -2  11      267.07      266.48     10.55 o
 -18  -2  11      101.13       99.69      8.31 o
 -16  -2  11      285.19      291.62      9.71 o
 -14  -2  11      240.74      233.00      8.59 o
 -12  -2  11      310.96      351.29     10.85 o
 -10  -2  11       29.13       41.90      4.79 o
  -8  -2  11       68.82       73.04      5.18 o
  -6  -2  11      651.91      621.62     15.83 o
  -4  -2  11      346.23      357.54     10.61 o
  -2  -2  11       79.24       68.41      4.13 o
   0  -2  11       40.98       50.48      5.75 o
   2  -2  11      188.88      193.64     10.23 o
   4  -2  11      116.72      125.89      7.67 o
   6  -2  11       36.31       41.53      5.11 o
   8  -2  11       25.51       23.64      3.83 o
 -25  -1  11      100.20      103.42      7.67 o
 -23  -1  11      153.90      140.11     11.50 o
 -21  -1  11      785.21      801.33     31.98 o
 -19  -1  11       53.90       70.81      5.18 o
 -17  -1  11     1412.86     1487.35     32.79 o
 -15  -1  11     1003.26     1015.26     27.19 o
 -13  -1  11       39.30       48.95      7.03 o
 -11  -1  11       10.97       12.50      2.91 o
  -9  -1  11     1081.45     1034.61     48.94 o
  -7  -1  11      964.83      926.43     38.38 o
  -5  -1  11      230.70      192.63      6.91 o
  -3  -1  11       65.42       56.23      6.39 o
  -1  -1  11      744.35      722.66     25.58 o
   1  -1  11      143.09      156.57      9.59 o
   3  -1  11      721.60      714.02     16.95 o
   5  -1  11      175.72      174.57      5.85 o
   7  -1  11      155.70      140.63      4.54 o
 -26   0  11       16.16       15.54      2.45 o
 -24   0  11       42.39       52.12      4.07 o
 -22   0  11      454.14      452.50     12.88 o
 -20   0  11       59.82       83.50      5.37 o
 -18   0  11     1609.03     1737.21     31.77 o
 -16   0  11       33.43       42.09      3.55 o
 -14   0  11      386.45      421.65     13.10 o
 -12   0  11      365.65      352.79     10.82 o
 -10   0  11      154.26      136.26      5.99 o
  -8   0  11      169.41      153.38      5.99 o
  -6   0  11      473.23      471.80     19.18 o
  -4   0  11      604.93      564.60     21.74 o
  -2   0  11      568.14      482.09     19.18 o
   0   0  11        9.38        5.75      4.47 o
   2   0  11      108.87      134.79      6.09 o
   4   0  11      162.19      197.17      6.25 o
   6   0  11        2.10        3.19      2.26 o
   8   0  11       86.03       81.15      6.39 o
 -27   1  11      207.66      213.48      8.95 o
 -25   1  11      101.73      101.29      4.52 o
 -23   1  11      162.19      166.80      7.35 o
 -21   1  11      785.69      824.05     19.67 o
 -19   1  11       52.31       61.97      3.65 o
 -17   1  11     1408.44     1393.98     26.23 o
 -15   1  11     1008.96      987.23     25.90 o
 -13   1  11       38.32       38.06      3.18 o
 -11   1  11       11.39        6.39      4.47 o
  -9   1  11     1072.48     1001.25     33.91 o
  -7   1  11      958.16      933.94     31.34 o
  -5   1  11      231.22      210.27     11.50 o
  -3   1  11       64.35       53.67      7.03 o
  -1   1  11      740.77      753.36     26.22 o
   1   1  11      142.96      143.15      9.59 o
   3   1  11      720.48      724.59     24.94 o
   5   1  11      172.27      166.80      8.95 o
   7   1  11      149.92      136.76      7.67 o
   9   1  11      156.82      186.62      8.95 o
 -24   2  11       15.82       14.81      2.26 o
 -22   2  11      398.62      447.07     11.47 o
 -20   2  11      268.20      286.17      8.28 o
 -18   2  11      102.81      104.24      4.11 o
 -16   2  11      285.53      275.49      9.49 o
 -14   2  11      239.81      218.76      8.35 o
 -12   2  11      308.89      327.71     10.85 o
 -10   2  11       28.30       36.96      4.07 o
  -8   2  11       65.61       70.98      5.42 o
  -6   2  11      647.55      617.13     16.50 o
  -4   2  11      342.92      372.02     15.98 o
  -2   2  11       78.97       67.09      7.03 o
   0   2  11       41.79       33.87      5.75 o
   2   2  11      187.10      205.15     10.86 o
   4   2  11      116.03      122.69      8.31 o
   6   2  11       35.44       46.64      5.11 o
   8   2  11       25.23       25.56      3.83 o
 -23   3  11       68.13       69.01      5.11 o
 -21   3  11      117.20      135.47      7.67 o
 -19   3  11      367.22      404.00     15.34 o
 -17   3  11      421.09      482.65     13.11 o
 -15   3  11      160.89      172.66      8.63 o
 -13   3  11      105.52      111.86      5.87 o
 -11   3  11      183.91      175.11      7.23 o
  -9   3  11      115.00      121.25      6.09 o
  -7   3  11      310.65      303.91      9.94 o
  -5   3  11      475.80      423.77     15.98 o
  -3   3  11      209.27      238.40      8.59 o
  -1   3  11      451.10      405.08     12.79 o
   1   3  11      347.21      378.42     24.29 o
   3   3  11      135.00      141.12     12.78 o
   5   3  11      107.93      123.02      5.42 o
   7   3  11      283.93      300.44     11.51 o
 -20   4  11       45.46       44.73      4.47 o
 -18   4  11      359.81      341.35     13.42 o
 -16   4  11      588.35      596.58     21.10 o
 -14   4  11        6.23        3.51      2.88 o
 -12   4  11      100.12       94.73      4.97 o
 -10   4  11      196.81      198.77      7.23 o
  -8   4  11      394.31      381.70     11.30 o
  -6   4  11      812.65      835.07     19.88 o
  -4   4  11     1044.51     1078.91     39.03 o
  -2   4  11      329.99      327.74      9.71 o
   0   4  11      148.22      153.38      6.33 o
   2   4  11        0.15       -2.00      2.00 o
   4   4  11      217.04      219.82     10.87 o
   6   4  11      183.25      170.01      8.31 o
 -17   5  11       96.63      103.52      5.75 o
 -15   5  11      235.83      243.51     10.23 o
 -13   5  11      321.94      330.47     12.78 o
 -11   5  11      167.15      171.27      8.95 o
  -9   5  11       24.07       26.20      3.83 o
  -7   5  11      293.73      307.45     12.78 o
  -5   5  11       56.91       63.90      5.75 o
  -3   5  11       85.21       90.63      7.67 o
  -1   5  11        4.79        8.31      3.19 o
   1   5  11      135.15      162.96      8.31 o
   3   5  11       22.49       19.17      3.19 o
 -10   6  11       54.92       63.26      4.47 o
  -8   6  11      214.04      225.61      8.95 o
  -6   6  11      558.70      589.58     19.18 o
  -4   6  11       30.91       27.90      2.91 o
  -2   6  11       58.36       70.29      5.11 o
   0   6  11      124.80      139.32      6.39 o
 -15  -5  12       38.41       30.67      4.47 o
 -13  -5  12      164.76      157.86      8.31 o
 -11  -5  12      435.72      418.14     15.98 o
  -9  -5  12      140.83      133.57      7.67 o
  -7  -5  12      351.63      334.98     13.42 o
  -5  -5  12       77.26       76.68      5.11 o
 -18  -4  12       45.67       50.48      5.11 o
 -16  -4  12      279.71      253.12     11.51 o
 -14  -4  12      764.57      760.52     26.86 o
 -12  -4  12      340.27      356.05     14.70 o
 -10  -4  12       11.93        9.58      3.19 o
  -8  -4  12       75.12       91.38      6.39 o
  -6  -4  12      329.93      315.78     12.15 o
  -4  -4  12       71.27       72.85      5.11 o
 -21  -3  12      106.86      113.75      7.03 o
 -19  -3  12       17.76       15.97      3.83 o
 -17  -3  12       10.34        8.31      3.83 o
 -15  -3  12       49.67       53.03      5.75 o
 -13  -3  12      233.68      237.12     10.87 o
 -11  -3  12      382.78      384.83     15.34 o
  -9  -3  12      125.76      139.31      7.67 o
  -7  -3  12        0.31       -0.64      2.56 o
  -5  -3  12      448.47      512.74     17.26 o
 -22  -2  12       72.13       76.82      4.45 o
 -20  -2  12       44.29       44.34      3.99 o
 -18  -2  12      107.66      115.02      7.67 o
 -16  -2  12       42.01       31.53      3.37 o
 -14  -2  12      114.38      116.74     14.06 o
 -12  -2  12       58.68       64.25      4.27 o
 -10  -2  12      429.13      402.45     16.30 o
  -8  -2  12     1221.91     1157.11     34.24 o
  -6  -2  12      146.66      135.09      5.07 o
  -4  -2  12       26.45       23.64      4.47 o
  -2  -2  12      240.80      217.31     10.23 o
 -25  -1  12      145.09      174.47      8.95 o
 -23  -1  12       37.11       52.91      3.82 o
 -21  -1  12      471.85      491.95     13.09 o
 -19  -1  12      259.04      263.00      8.74 o
 -17  -1  12      107.75      121.74     11.18 o
 -15  -1  12      237.85      245.85     10.87 o
 -13  -1  12      139.39      153.53      8.63 o
 -11  -1  12      326.09      307.37      9.19 o
  -9  -1  12      429.62      404.29     10.74 o
  -7  -1  12      102.82       88.82      7.67 o
  -5  -1  12      109.76      112.47      8.31 o
  -3  -1  12       57.91       67.09      6.39 o
  -1  -1  12       22.75       13.42      3.83 o
   1  -1  12      573.58      562.08     19.82 o
   3  -1  12      279.47      274.22     11.51 o
 -24   0  12      108.24      112.32      5.11 o
 -22   0  12      278.92      297.71     12.14 o
 -20   0  12      186.88      212.73     10.23 o
 -18   0  12      100.31       91.85      4.11 o
 -16   0  12      726.11      748.84     14.98 o
 -14   0  12      675.58      675.57     16.26 o
 -12   0  12       14.91       23.00      5.11 o
 -10   0  12        2.63        1.92      3.83 o
  -8   0  12        4.07        5.11      3.83 o
  -6   0  12      872.85      753.51     25.59 o
  -4   0  12      334.46      316.41     14.06 o
  -2   0  12        3.98       -2.56      3.19 o
   0   0  12       24.38       19.17      4.47 o
   2   0  12      405.31      361.21     14.06 o
   4   0  12       59.61       56.23      5.11 o
 -23   1  12       36.70       54.31      5.11 o
 -21   1  12      471.06      489.66     12.47 o
 -19   1  12      258.64      251.19     12.14 o
 -17   1  12      107.72      110.13      5.63 o
 -15   1  12      237.45      241.92      8.59 o
 -13   1  12      136.24      151.81      6.78 o
 -11   1  12      321.61      327.87     10.16 o
  -9   1  12      427.45      423.20     16.62 o
  -7   1  12      104.19       97.13      7.67 o
  -5   1  12      111.52      115.66      8.31 o
  -3   1  12       59.31       70.29      7.03 o
  -1   1  12       21.78       21.09      4.47 o
   1   1  12      577.98      593.42     20.46 o
   3   1  12      281.56      282.53     11.51 o
 -24   2  12      178.54      204.52      8.31 o
 -22   2  12       72.23       81.15      5.75 o
 -20   2  12       45.15       49.20      5.11 o
 -18   2  12      109.31      108.00      5.42 o
 -16   2  12       42.10       36.44      3.61 o
 -14   2  12      113.17      116.80     11.18 o
 -12   2  12       57.28       53.36      4.52 o
 -10   2  12      429.90      420.23     15.02 o
  -8   2  12     1218.68     1118.64     44.80 o
  -6   2  12      147.54      144.13      6.54 o
  -4   2  12       28.27       22.36      4.47 o
  -2   2  12      234.34      227.53     10.87 o
   0   2  12      640.71      727.77     24.30 o
   2   2  12       56.75       61.34      5.75 o
   4   2  12      132.18      140.60      7.67 o
 -21   3  12      108.36      127.17      6.39 o
 -19   3  12       17.21       13.42      3.19 o
 -17   3  12       10.52       12.72      3.51 o
 -15   3  12       49.25       56.90      4.07 o
 -13   3  12      235.17      225.68      7.68 o
 -11   3  12      381.07      358.42     10.62 o
  -9   3  12      125.58      125.90      5.87 o
  -7   3  12        0.14        2.56      2.26 o
  -5   3  12      448.51      485.32     25.57 o
  -3   3  12      333.88      356.29     11.51 o
  -1   3  12       83.36       92.35      4.52 o
   1   3  12       72.83       86.65      5.75 o
 -18   4  12       46.21       51.12      4.47 o
 -16   4  12      281.37      293.39     11.51 o
 -14   4  12      760.53      811.05     26.22 o
 -12   4  12      340.97      353.38      9.71 o
 -10   4  12       12.36       11.63      2.45 o
  -8   4  12       75.43       78.38      4.52 o
  -6   4  12      331.81      301.99      8.81 o
  -4   4  12       72.29       73.97      4.07 o
  -2   4  12      192.46      193.80      9.91 o
   0   4  12        7.47       10.22      3.19 o
 -15   5  12       36.76       31.95      3.19 o
 -13   5  12      162.90      157.86      7.03 o
 -11   5  12      433.18      454.58     15.34 o
  -9   5  12      143.12      145.07      7.67 o
  -7   5  12      356.34      356.08     12.79 o
  -5   5  12       78.49       77.32      5.11 o
  -3   5  12       87.81       84.99      5.11 o
 -15  -3  13      240.53      250.56      9.59 o
 -13  -3  13      106.32      124.61      5.75 o
 -18  -2  13      100.58       94.58      5.11 o
 -16  -2  13      193.80      197.49      8.31 o
 -14  -2  13        6.92        4.71      1.64 o
 -12  -2  13       22.30       14.70      3.19 o
 -19  -1  13      165.86      177.67      9.59 o
 -15  -1  13      362.69      340.73     14.06 o
 -13  -1  13       37.88       37.70      4.47 o
 -11  -1  13       27.84       26.20      3.83 o
  -9  -1  13      103.29      106.08      7.03 o
  -7  -1  13       73.35       66.46      5.75 o
  -5  -1  13       78.50       60.07      5.11 o
  -3  -1  13       58.62       56.23      5.11 o
 -20   0  13       67.56       71.57      6.39 o
 -18   0  13        2.47        7.03      3.83 o
 -16   0  13       89.27       89.12      5.43 o
 -14   0  13      780.70      770.13     25.59 o
 -12   0  13        0.66        7.03      3.19 o
 -10   0  13      332.80      311.94     12.78 o
  -8   0  13       44.87       45.37      5.11 o
  -6   0  13      192.53      198.76      9.59 o
  -2   0  13      188.15      170.01      8.31 o
   0   0  13     1208.04     1094.87     32.65 o
 -21   1  13      517.87      518.63     17.91 o
 -19   1  13      166.45      168.72      8.95 o
 -17   1  13      435.88      444.17     11.73 o
 -15   1  13      361.87      392.79     10.62 o
 -13   1  13       38.72       38.51      3.37 o
 -11   1  13       27.77       30.22      3.37 o
  -9   1  13      106.06      118.86      7.67 o
  -7   1  13       74.98       82.43      6.39 o
  -5   1  13       78.93       74.12      5.75 o
  -3   1  13       58.79       52.40      5.11 o
  -1   1  13      170.68      173.84      8.31 o
 -20   2  13      175.80      181.51      8.31 o
 -18   2  13       99.27       93.94      6.39 o
 -16   2  13      194.65      207.57      6.78 o
 -14   2  13        7.10        7.67      2.26 o
 -12   2  13       21.99       19.08      3.19 o
 -10   2  13       41.57       33.62      3.16 o
  -8   2  13       87.76       81.16      4.52 o
  -6   2  13       80.05       76.36      7.99 o
  -4   2  13       15.08       16.61      3.83 o
  -2   2  13       25.46       23.64      3.83 o
 -17   3  13      117.88      127.17      7.03 o
 -15   3  13      241.29      262.06     10.87 o
 -13   3  13      105.11      118.22      7.03 o
 -11   3  13       31.13       30.28      4.15 o
  -9   3  13       14.05       14.44      2.26 o
  -7   3  13       32.49       28.47      2.71 o
  -5   3  13       74.40       83.09      4.07 o
 -12   4  13       96.58      104.80      5.75 o
 -10   4  13      111.54      120.78      6.39 o
  -8   4  13       31.67       23.00      3.83 o
 
